# Supplementary material for: Intelligent prediction of thyroid cancer in China based on GBD data and hospital electronic medical records: disease burden analysis combined with multiple machine learning models
Source: Front Endocrinol (Lausanne). 2025 Aug 20;16:1644396. doi: 10.3389/fendo.2025.1644396 (PMC12404954; doi:10.3389/fendo.2025.1644396)
Supplement: Supplementary file 1 [file Table1.xlsx]

## Sheet: Sheet1
age	sex	FT3	FT4	TSH	TGAB	TP0AB	TG	BMI	flag
35	2	4.65	13.11	0.003	15.63	91	1.01	1	0
57	2	4.49	16.41	0.003	1.6	0.5	102.9	1	0
48	2	6.53	17.11	0.003	0.5	0.5	139.6	1	0
49	2	4.63	38.02	0.003	723.31	1001	0.04	1	0
34	2	5.16	17.5	0.004	8.55	190.55	20.76	1	0
49	2	8.93	19.03	0.003	0.5	0.5	505	1	0
52	2	7.74	19.33	0.003	3.31	3.68	29.02	1	0
46	2	5.8	16.4	0.003	1.21	10.43	304	2	0
50	2	9.81	22.1	0.003	19.55	363.43	13.74	1	0
31	1	7.18	18.05	0.003	24.02	81.71	1.84	1	0
49	1	5.94	18.39	0.003	120.28	1001	46.31	1	0
40	2	9.75	33.88	0.003	0.5	0.5	206.1	2	0
42	2	9.74	22.78	0.003	8.76	857.63	35.86	1	0
78	2	4.62	14.62	0.003	2.34	0.5	8.02	1	0
60	2	8.94	28	0.003	333.53	0.5	0.77	2	0
64	2	8.81	22.95	0.003	93.19	1001	34.96	1	0
50	2	5.95	16.4	0.004	2.11	0.5	28.98	1	0
39	2	6.87	21.62	0.004	0.76	3.73	50.48	1	0
25	2	8.52	31.2	0.003	2.63	43.31	233.9	1	0
21	1	18.18	27.58	0.003	57.59	1001	2.49	2	0
57	2	6	23.68	0.003	1.04	0.5	26.32	1	0
36	2	5.19	13.84	0.003	14.54	89.54	34.55	1	0
40	1	7.82	21.79	0.003	0.5	0.5	171.6	2	0
40	1	6.73	19.08	0.003	0.5	0.5	26.55	1	0
25	2	6.07	16.65	0.003	458.34	1001	0.38	1	0
46	2	9.85	25.17	0.003	0.5	0.5	70.04	1	0
71	2	8.12	20.89	0.003	2.8	960.35	147.6	1	0
30	2	4.97	17.9	0.003	1.34	1.84	117.9	1	0
41	2	5.25	21.43	0.003	124.5	641.35	20.42	1	0
77	2	5.52	14.42	0.003	0.5	0.5	350.6	2	1
13	1	16.45	11.77	0.003	95.27	340.47	106.1	2	1
62	1	12.1	28.13	0.003	1.27	0.5	127.5	2	1
60	2	9.93	26.5	0.003	2.19	0.5	167.1	2	1
66	2	22.12	31.32	0.003	1001	1001	38.92	2	1
61	2	6.06	18.05	0.003	4.12	0.5	320.4	2	1
47	1	7.41	25.24	0.003	30.17	1.71	21.55	1	1
69	2	9.79	27.7	0.003	1.79	0.5	505	2	1
39	1	6.62	17.31	0.003	1.39	0.5	12.02	1	1
47	1	13.21	28.09	0.003	445.68	1001	164.6	2	1
58	2	11.46	29.38	0.003	6.46	693.68	142.2	2	1
57	2	5.3	14.67	0.003	76.73	1001	9	2	1
65	2	9.18	16.5	0.003	1.22	2.71	164.4	1	1
30	2	11.48	8.7	0.003	36.46	148.36	439.3	2	1
41	2	4.62	14.62	0.003	2.34	0.5	8.02	1	1
51	1	8.62	20.98	0.005	23.14	4		2	1
45	2	3.68	9.61	0.004	6.21	82.15	92.41	1	0
29	2	3.91	15.25	0.004	18.78	0.5	23.59	1	0
29	2	7.7	29.54	0.004	247.16	0.5	4.45	1	0
48	2	5.32	12.47	0.004	0.5	0.5	421.5	1	1
64	1	9.25	20.65	0.004	1.16	0.6	505	2	1
25	2	3.92	9.24	0.004	4.42	0.5	219	2	1
42	2	6.17	16.22	0.005	11.93	101.08	6.4	1	0
37	2	6.34	33.38	0.005	562.6	536.2	16.59	1	0
62	1	3.57	16.12	0.005	11	19.41	50.24	2	0
64	1	6.73	35.24	0.005	12	7.69	29.95	2	0
50	2	12.23	56.01	0.005	10.75	15.85	80.8	1	0
49	2	18.64	64.52	0.005	4000	600	0.1	2	0
52	2	7.41	42.71	0.005	10.01	8.14	79.14	1	0
70	2	6.8	17.98	0.005	17.66	17.7		2	0
38	2	5.86	12.14	0.005	2.17	0.5	84.52	2	1
50	2	4.19	8.65	0.005	6.97	1001	505	1	1
22	2	5.77	27.92	0.005	13	16.62	351	2	1
47	2	6.77	8.91	0.005	86.45	600	419.6	1	1
57	1	9.75	42.11	0.005	303.3	600	75.06	2	1
27	1	3.7	11.36	0.005	1100	105	1.4	2	1
60	2	6.4	32.49	0.005	347.9	517	114.9	1	1
42	1	10.43	43.64	0.005	10.9	9.79	97.35	2	1
55	2	17.18	50.47	0.005	819.3	514.1	15.09	1	1
50	2	3.1	17.35	0.005	497.9	21.58	18.09	2	1
59	2	4	22.26	0.005	10	10.5	196.3	1	1
66	2	3.88	24.82	0.005	422.8	9.73	467.8	2	1
34	2	18.27	38.75	0.005	15.23	177.4	1000	2	1
49	2	6.21	26.02	0.005	30.04	86.5	33.95	2	1
36	2	4.94	12.2	0.006	73.39	11.47	60.4	1	0
59	2	4.75	14.99	0.006	3.21	0.5	29.97	1	0
53	2	7.6	26.57	0.006	11.65	7.11	59.21	2	0
64	2	4.65	11.68	0.006	92.02	1001	191.4	2	1
72	2	4.43	27.89	0.006	10	5.81	9.02	3	1
53	2	4.63	8.58	0.006	866.3	398.8	24.07	2	1
46	2	4.89	15.02	0.007	3.47	29.38	24.9	3	0
62	2	5.43	12.7	0.007	0.5	0.5	179.1	2	1
38	2	4.52	18.1	0.008	1.27	0.5	30.8	1	0
61	2	7.22	28.78	0.008	7.2	0.5	505	2	1
54	2	5.23	11.86	0.008	1.84	9.51	58.16	2	1
57	2	7.51	16.9	0.009	95.54	30.35		1	0
54	2	8.8	20.97	0.009	1.4	0.5	187.3	2	0
45	2	3.22	15.42	0.009	0.5	0.5	3.57	2	1
67	1	2.63	17.72	0.009	37.55	0.5	4.06	1	1
24	2	4.45	13.53	0.009	11.7	8.86	224.6	2	1
32	2	7.79	21.24	0.01	242.2	73.7	4.43	2	0
32	2	7.35	15.95	0.01	223.6	1078	0.33	1	0
39	1	6.24	11.78	0.01	0.4	1.4	13.29	1	0
41	1			0.01	473.8			2	0
35	1	5.92	9.83	0.01	0.1	1	111.11	1	0
61	2	6.04	14.34	0.01	245			1	0
48	2	6.67	29.58	0.01	22.58	36.39	108.11	2	1
25	2	6.54	20.38	0.011	50.33	6.78	12.46	1	0
22	2	9.54	19.97	0.012	0.5	0.5	290.4	2	1
64	1	5.3	15.41	0.012	1.59	4.42	505	2	1
54	2	4.75	18.97	0.012	14.12	8.02	926.1	1	1
49	2	5.69	15.94	0.014	114.83	16.69	11.86	1	0
50	2	12.57	7.18	0.014	34.49	1001	505	1	0
47	1	5.71	20.17	0.014	2.26	0.5	505	2	1
59	2	5.81	13.05	0.014	11.6	0.5	186.7	1	1
56	2	4.85	10.05	0.015	412.13	1001	9.67	1	0
52	2	3.49	20.71	0.015	453.9	600	71.89	1	0
32	2	6.95	33.22	0.015	1001	2.56	1.22	2	0
60	2	5.08	16.93	0.015	291.5	361.3	14.12	2	1
54	2	4.15	19.78	0.017	1.57	0.5	3.52	1	0
65	2	3.93	15.73	0.018	5.36	104.11	52.05	2	1
42	2	3.79	15.58	0.019	0.5	5.04	2	1	0
63	2	4.74	16.85	0.019	10	34.6	144.5	2	1
29	2	6.99	28	0.019	415.3	401.8	1.85	2	1
40	2	6.09	17.46	0.02	32.5	11	0.63	1	0
58	2	5.93	14.06	0.02	4.4	0.8	0.34	1	0
58	2	9.64	33.46	0.02	22.8	228.5	250.42	2	0
46	2	5.03	18.35	0.02	16.21	0.5	6.74	1	0
18	2	20.74	48.18	0.02	144.2	561	0.67	1	0
29	2	5.88	15.2	0.02	11.1	292.59	58.81	2	1
46	1	7.75	6.63	0.02	0.4	34.9	486	1	1
56	2	6.78	20.19	0.02	33.5	32.8		2	1
52	2	4.96	13.44	0.021	0.5	5.19	8.74	1	0
39	2	6.74	17.28	0.021	2.53	366.84	66.46	2	0
40	2	3.91	13.8	0.021	12.02	0.5	19.62	1	0
60	1	5.04	12.94	0.023	1.03	1.5	198.2	1	0
46	2	4.67	14.43	0.024	0.5	0.5	79.13	2	0
59	1	5.82	11.81	0.024	1.26	0.5	19.7	1	0
56	2	4.59	23.36	0.024	12.08	11.18	17.38	2	1
48	2	6.09	11.44	0.025	103.73	1001	3.55	1	0
43	2	7.62	22.67	0.025	13.92	0.3		2	1
52	2	4.15	22.63	0.025	11.98	19.28	392.8	2	1
31	2	6.56	19.97	0.026	17	0.5	40.78	1	0
49	2	3.76	18.73	0.027	11.99	9.26	3.18	1	1
52	2	4.41	13.5	0.028	34.68	514.88	32	2	1
63	2	4.16	18.34	0.028	11.83	7.24	64.99	1	1
72	2	5.99	17.4	0.029	31.7	52.3		1	1
58	2	3.5	21.29	0.03	11.77	15.67	28.23	1	0
46	2	12.41	37.69	0.03	0	5.5	312.99	1	1
54	1	5.75	28.34	0.03	531.4	72.22	11.24	2	1
66	1	3.75	12.5	0.034	3.03	1.5	129.1	1	0
37	2	4.21	11.09	0.035	1001	575.16	0.7	2	0
67	2	6.14	17.53	0.035	10.02	19.51		2	1
60	2	5.1	12.85	0.036	0.5	0.5	2.85	1	0
52	2	7.53	23.81	0.036	1.99	0.5	505	1	1
60	1	11.07	15.5	0.037	0.5	0.5	5.73	1	0
38	1	5.34	14.86	0.037	0.5	1.2	2.68	1	1
39	2	5	12.09	0.038	1.34	1.01	224.7	1	0
35	2	3.84	13.05	0.038	1.87	1.35	66.78	2	0
36	1	3.96	13.61	0.04	0.5	0.5	12.5	2	0
64	2	5.27	11.15	0.04	0.5	0.5	201.2	2	0
41	2	5.49	10.19	0.04	0.2	1.1	77.91	1	0
64	2	9.55	13.02	0.04	0.2	9.3	328.46	2	1
67	2	5.02	14.92	0.041	0.5	0.5	177.6	2	1
46	1	4.91	11.52	0.043	0.5	0.5	505	3	1
71	2	4.38	18.46	0.043	0.5	0.5	39.55	2	1
44	2	5.24	16.52	0.045	13.31	26.42	9.3	1	0
53	2	4.49	22.41	0.046	1.33	0.34	9.18	1	0
42	2	4.26	14.15	0.047	2.47	0.5	3.71	3	0
31	2	3.87	11.43	0.048	467.49	101.38	1.82	1	0
50	2	5.07	11.52	0.049	1.67	0.5	33.68	2	1
52	1	6.37	29.77	0.051	76.34	600	1000	2	1
55	2	3.19	20.49	0.052	573	15.57	21.17	1	1
48	2	4.95	20.97	0.055	12.38	10.31	67.44	2	1
68	1	4.53	13.39	0.057	0.5	14.08		1	0
44	2	4.19	15.82	0.058	3.28	0.5	1.87	1	0
59	1	3.9	15.83	0.058	2.01	2.51	191.5	2	1
58	2	6.05	14.62	0.06	0	0.4	1.28	1	0
42	2	9.36	13.1	0.06	0.7	0.7	465	1	0
45	2	6.26	9.27	0.06	0.4	560.2	17.69	1	0
62	2	4.83	13.19	0.062	24.07	15.85	42	2	1
39	2	4.18	14.44	0.063	2.51	0.5	486.5	2	1
57	2	3.18	17.13	0.063	14.98	17.76	337.4	2	1
41	1	5.72	14.55	0.064	0.5	0.5	24.33	1	0
66	2	2.3	10.52	0.065	14.43	20.3	133.1	2	1
49	2	4.39	14.1	0.066	2.46	5.81	3.84	1	0
39	2	2.09	12.66	0.067	651.7	21.6	21.17	1	0
32	2	4.44	9.38	0.067	1.51	0.5	194.9	1	0
30	2	3.96	16.41	0.068	4000	14.33	2.51	2	1
56	2	2.76	16.27	0.068	10	9.84	81.9	2	1
67	2	6.43	24.01	0.07	1.76	218.3		1	0
53	2	4.95	12.85	0.07	1.33	0.5	141.6	2	1
42	2	4.47	16.57	0.072	2.26	0.5	7.45	1	0
56	2	3.21	20.69	0.072	10	20.12	297.7	2	1
72	1	6.72	51.12	0.072	0.5	9.6		2	1
73	2	2.78	19.37	0.074	15.6	13.35	38.83	2	1
45	2	6.33	20.62	0.078	2.19	0.5	12.96	1	0
43	2	5.4	12.95	0.078	0.5	0.5	40.25	1	0
62	1	6.64	41.11	0.08	20.91	8.61	1	2	1
39	2	5.35	17.12	0.081	1.08	5.38	4.87	1	0
75	2	4.66	13.69	0.081	1.73	1.54	39.03	2	1
51	2	4.72	14.64	0.082	1.82	0.5	1.13	1	0
31	2	3.67	15.52	0.084	31.04	796.59	1.66	2	1
62	2	4.43	11.52	0.087	1.34	0.5	505	2	1
25	2	4.97	14.19	0.088	632.32	0.5	5.12	1	0
30	2	4.37	14.81	0.089	2.65	1.77	24.62	1	0
57	2	3.65	16.28	0.089	11.82	7.92	573.5	2	1
36	2	4.71	13.54	0.09	10	7.07	11.6	1	0
42	2	8.44	12.99	0.09	1.53	0.5	505	1	0
70	2	4.9	17.27	0.09	2.18	0.5	15.47	2	1
29	2	5	21.39	0.09	59.9	1301	423.9	2	1
76	2	4.81	11.47	0.091	0.5	0.5	505	1	0
50	2	2.94	22.85	0.091	81.48	12.44	39.03	2	1
47	2	3.45	17.46	0.091	188.4	21.91	82.85	2	1
33	2	4.12	15.52	0.095	1.47	0.5	8.07	1	0
68	2	5.19	19.46	0.096	12.04	7.79		2	1
52	2	5.77	13.02	0.099	0.5	0.5	2.86	1	0
45	1	4.33	16.38	0.102	0.5	0.5	26.34	1	0
23	2	6.48	25.45	0.102	45.31	25.43	0.1	1	0
53	2	3.43	15.92	0.102	417.3	284.5	0.1	2	1
39	2	5.28	12.5	0.103	37.3	41.3		2	1
49	2	4.7	14.16	0.106	963.09	0.5	10.99	1	0
53	2	5.49	11.88	0.11	125.75	265.53	2.78	1	0
64	1	4.43	4.09	0.11	132.7	71.43	1000	2	1
34	1	5.19	14.11	0.111	4.91	1.3	20.13	1	0
53	2	4.57	12.96	0.117	1.4	0.5	187.6	2	1
59	2	4.84	18.92	0.117	385.19	34.19	12.2	2	1
51	1	14.6	35.09	0.12	18.5	3.9	0.22	1	0
41	2	4.17	12.27	0.121	2.14	0.5	8.58	1	0
52	2	4.47	15.55	0.125	1.55	0.5	158.9	2	1
56	2	3.86	10.78	0.128	15.73	188.6	220.7	2	1
46	2	6.79	10.07	0.13	4.6	22.3	4.02	1	0
64	2	6.04	14.03	0.134	0.5	0.5	505	1	0
63	2	6.03	15.89	0.137	17.29	0.94	495.1	2	1
50	2	2.97	18.91	0.148	10	15.36	48.92	2	1
54	2	8.7	28.11	0.15	52.08	51.55	1000	2	1
49	1	5.18	14.97	0.152	1.7	0.5	3.56	1	0
58	2	4.58	16.58	0.152	3.12	0.5	169.9	2	1
70	2	3.96	20.26	0.156	3.19	58.2	92.85	2	1
63	2	5.29	12.59	0.157	3.41	0.5	288.8	2	1
35	2	5.6	14.41	0.159	0.5	0.5	188.2	1	0
74	2	3.05	18.06	0.16	10	8.36	85.3	2	1
49	1	5.8	14.26	0.162	1.91	0.5	29.6	1	0
42	2	5.09	21.73	0.162	6.93	0.5	20.19	1	0
49	1	3.67	15.82	0.164	10	7.52	9.77	2	1
50	2	3.99	14.38	0.171	1.62	49.31	36.12	1	0
39	2	3.16	15.32	0.171	20.42	15.1	557.2	2	1
46	2	4.2	28.92	0.175	10.88	11.94		1	0
47	1	6.03	12.71	0.177	0.5	2.84	9.24	1	0
55	1	2.85	17.38	0.18	0.5	11.38		1	0
48	1	4.46	11.18	0.182	1.86	2.37	6.41	1	0
60	1	5	13.59	0.185	0.5	0.5	505	2	1
16	2	6.21	14.52	0.186	30.78	46.3		2	1
79	2			0.187	0.12	0.05		2	1
56	2	3.6	8.43	0.188	681.04	378.22	3.86	1	0
28	2	4.33	16.73	0.188	2.74	0.5	2.6	1	0
52	2	4.29	14.19	0.189	4.42	0.5	106.2	2	1
39	2	5.77	9.67	0.19	3.5	0.8	118.8	2	1
22	2	5.93	8.01	0.19	0.5	0.7	31.65	2	1
34	2	4.2	17.21	0.193	168.45	500.41	0.73	1	0
60	1	4.47	20	0.193	99.79	29.7	29.69	2	1
62	2	4.34	10.14	0.195	854.27	508.62	42.59	2	1
53	2	7.67	4.25	0.197	222.9	79.5	5.34	2	1
61	2	5.04	14.72	0.198	0.83	0.38	162.5	2	1
52	2	3.83	17.01	0.201	10	29.29	7.81	2	1
72	2	3.75	14.88	0.202	2.09	2.53	96.67	1	0
63	2	4.26	12.32	0.208	5.68	0.5	24.47	2	1
60	2	2.49	10.83	0.209	0.5	0.5	28.04	1	0
69	2	5.16	14.27	0.211	4.2	16.93	205.5	2	1
54	1	4.89	17.19	0.216	1.33	0.5	17.52	1	0
64	2	4.65	11.1	0.219	9.43	0.5	71.58	2	1
67	2	4.47	13.64	0.223	18.1	7.19		2	1
60	2	4.26	13.4	0.224	0.5	1.07	19.31	2	1
70	2	3.91	13.15	0.224	1.24	0.5	505	2	1
61	2	3.23	19.71	0.225	10	8.38	71.49	2	1
42	2	3.45	15.19	0.227	499.6	188.1	26.77	2	1
58	2	4.7	9.49	0.23	0.4	3.6	6.03	1	0
53	1	2.9	16.65	0.23	17.02	32.19	196	2	1
50	2	4.12	16.57	0.231	17.05	15.51	676.9	1	1
58	2	3.43	16.01	0.233	1.02	0.5	123.5	2	1
61	2	4.47	14.67	0.234	29	44.2		3	1
51	2	5.03	13.05	0.235	1.19	0.5	218.7	2	1
59	2	3.31	12.72	0.239	10.56	11.12	62.57	2	1
64	2	5.22	15.05	0.24	1001	182.46	0.32	2	1
50	2	3.41	13.1	0.241	10	5		2	1
65	2	4.47	14.04	0.243	96.92	0.43	346.7	2	1
54	2	5.52	14.76	0.244	1001	817.7	3.67	1	0
62	2	5.02	11.92	0.245	2.87	0.5	49.86	1	0
57	1	4.11	22.56	0.247	10	9.81	447.8	2	1
66	1	4.46	12.63	0.248	2.59	0.5	140.4	2	1
35	2	5.06	12.61	0.25	1.5	1	17.62	1	0
60	2	4.66	14.19	0.254	81.28	1001	57.84	1	0
63	1	4.4	17.89	0.257	1.05	0.5	21.62	2	1
56	2	3.64	14.5	0.258	1.29	0.5	235.3	2	1
66	2	4.21	13.42	0.259	0.5	0.5	37.85	2	1
47	2	2.98	18.63	0.259	20.68	15.62	98.08	2	1
54	1	3.99	12.77	0.26	2.18	33.05	20.55	1	0
43	2	2.4	14.72	0.26	15.05	7.01	36.43	2	1
65	2	5	13.72	0.261	0.95	0.28	16.39	1	0
41	2	4.21	15.04	0.261	64.64	0.5	42.02	2	1
48	2	3.2	11.69	0.262	22.21	5.91		1	0
49	2	5.08	20.18	0.266	12.73	15.33		1	0
42	2	5.13	11.34	0.27	0.6	0.7	7.79	1	0
67	2	4.69	13.48	0.271	0.5	27.4	48.81	2	1
55	2	4.4	9.2	0.271	112.8	1001	17.74	2	1
78	1	3.19	16.81	0.277	10	26.62	195.6	2	1
69	2	4.49	14.85	0.279	1.91	0.5	505	1	0
52	1	5.16	17.64	0.28	14.99	11.05	83.45	2	1
48	2	4.46	13.2	0.281	1001	3.25	13.3	1	0
58	1	4.55	12.97	0.283	4.76	1.17	41.59	2	1
43	1	7.47	14.59	0.285	86.7	0.5	0.82	1	0
58	2	4.71	14.71	0.285	1.19	1.78	370.2	2	1
50	2	4.96	16.79	0.286	1.5	0.5	12.14	2	1
67	2	4.95	15.25	0.288	1.26	0.5	21	1	0
48	2	3.78	12.04	0.289	2.76	0.5	226.6	2	1
56	1	5.24	11.23	0.296	2.33	1.09	7.29	1	0
65	1	4.95	14.52	0.298	2.12	0.46	110.6	2	1
76	2	5.27	14.02	0.299	1.38	0.5	278	2	1
60	2	4.43	13.73	0.3	0.5	0.5	69.43	1	0
75	2	3.24	17.21	0.3	33.43	15.49		2	1
56	2	3.81	12.37	0.307	94.33	0.5	0.88	2	1
62	2	4.61	15.39	0.307	858.81	0.5	44.07	2	1
29	2	4.44	9.64	0.309	1.84	0.5	92.11	2	1
60	2	4.9	14.64	0.312	0.5	6.65	62.53	1	0
57	2	5.6	15.94	0.313	500	59.3	4.18	1	0
30	2	4.04	15.23	0.313	1.19	0.5	155.4	1	0
37	2	4.6	19.26	0.317	1.62	0.5	0.03	2	1
31	1	4.48	14.06	0.318	1.8	0.5	12.26	1	0
56	2	3.25	12.04	0.318	1.18	0.5	65.73	2	1
78	2	2.75	17.32	0.321	0.5	4	164.4	2	1
64	2	2.54	13.65	0.322	0.5	4	25.38	2	1
67	1	4.43	19.65	0.324	12.23	13.77	7.7	2	1
46	2	4.02	14.22	0.328	1.4	0.5	6.32	3	1
56	1	5.71	10.72	0.328	2.13	0.5	505	2	1
69	2	4.81	11.8	0.329	7.32	0.5	161.1	2	1
52	2	4.86	12.74	0.33	0.5	0.5	36.44	1	0
52	1	5.17	14.91	0.331	0.5	0.5	154.4	2	1
67	2	2.18	19.57	0.334	10	10.05	9.59	2	1
49	2	4.63	14.69	0.337	5.23	0.5	22.44	1	0
51	2	6.75	7.93	0.34	2.4	2.5	83.51	1	0
58	2	4.66	15	0.34	15.21	9.09		2	1
37	2	4.01	12.33	0.342	2.15	0.6	61.49	1	0
47	2	3.73	12.77	0.346	1.18	0.5	52.73	1	0
40	1	4.41	14.62	0.346	0.5	0.5	94.03	2	1
36	2	3.66	13.21	0.346	13.51	4	313	2	1
58	2	2.4	18.82	0.347	10.06	6.65	43.21	2	1
59	2	2.81	17.3	0.35	2616	59.03	0.74	1	0
66	2	4.89	11.32	0.35	0.5	0.5	505	2	1
65	1	6.19	21.04	0.35	17.87	19.81	1001	2	1
59	1	4.26	14.43	0.351	1.02	0.5	9.92	1	0
53	2	4.26	12.8	0.352	0.5	0.5	31.13	1	0
30	1	5.13	12.34	0.352	1.16	0.5	24.17	1	0
30	1	4.65	16.11	0.352	1.28	0.5	13.18	1	0
38	2	3.88	11.25	0.352	2.13	0.5	18.46	2	1
64	2	4.61	11.03	0.353	24.34	39.27	236.2	2	1
58	2	2.12	19.77	0.359	101.4	8.25	19.3	1	0
58	2	2.12	19.77	0.359	101.4	8.25	19.3	1	0
29	2	5.3	12.67	0.36	12.55	0.5	24.57	1	0
65	2	3.89	12.48	0.362	86.02	2.03	8.28	1	0
63	2	4.05	13.19	0.362	3.47	0.5	127.7	2	1
57	2	4.85	12.6	0.363	1.42	0.5	505	2	1
29	2	4.12	11.61	0.366	2.62	0.5	25.19	2	1
50	1	4.17	15.58	0.367	0.5	0.5	19.2	2	1
57	2	3.15	19.19	0.367	10	10.54	91.6	2	1
39	2	3.62	12.91	0.368	65.78	181.79	120.6	1	0
49	2	4.27	13.38	0.368	3.09	0.5	37.86	2	1
55	2	3.45	10.92	0.369	0.5	0.5	37.81	2	1
45	2	3.47	13.91	0.37	8.85	2.9	1.43	1	0
50	2	3.24	16.48	0.37	17.18	58.47		2	1
61	2	3.92	12.81	0.371	229.13	2.72	29.93	2	1
56	2	5.32	12.07	0.373	19.82	0.5	57.71	2	1
54	2		14.93	0.375	1.45	0.5	8.97	2	1
53	2	3	16.22	0.376	10	15.61	0.1	1	0
80	1	5.95	11.03	0.376	27.4	38.8	927.6	2	1
63	2	4.31	14.13	0.377	46.33	0.5	40.17	1	0
65	2	4.93	12.42	0.377	0.5	0.5	98.87	2	1
32	2	5.22	19.26	0.38	0.5	0.5	10.7	1	0
42	1	5.58	14.85	0.38	1.66	0.5	33.18	1	0
55	2	5.62	16.81	0.38	230.8	203.6	0.99	2	1
54	2	4.78	15.91	0.381	0.5	0.5	18.01	1	0
62	2	4.61	12.98	0.384	85.07	264.96		1	0
40	2	3.82	11.67	0.387	15.52	363.51	138.3	1	0
69	2	5.19	16.61	0.387	1.98	3.58	66.05	2	1
59	2	7.89	9.62	0.39	0.9	2.1	19.5	2	1
38	2	3.77	15.86	0.39	349.9	311.5	84.79	2	1
32	2	2.66	16.66	0.39	11.7	11.37	261.1	2	1
29	1	4.69	14.76	0.392	8.22	0.5	31.87	1	0
68	2	3.78	14.59	0.392	6.12	0.5	53.44	2	1
50	1	4.04	15.67	0.393	0.5	0.5	14.27	1	0
25	2	4.03	12.92	0.394	1.87	0.5	418.9	2	1
36	2	3.94	14.2	0.396	1.09	0.5	16.37	1	0
54	2	3.93	13.57	0.396	0.94	5.48	13.69	1	0
62	1	3.25	14.41	0.397	1.34	0.5	1.17	1	0
56	1	4.85	12.78	0.398	0.5	5.12	21.6	2	1
58	2	5.04	21.78	0.4	21.3	12.67	750.8	2	1
57	2	4.15	14.96	0.401	28.77	12.01	13.04	1	0
37	1	4.28	15.48	0.402	1.04	0.5	105	1	0
57	1	3.64	15.45	0.402	10	8.71	7.31	2	1
30	2	4.36	13.27	0.405	841.91	311.51	7.31	1	0
31	1	4.05	13.82	0.406	24.95	1001	12.42	1	0
33	2	4.76	14.62	0.409	2.14	6.86	2.9	1	0
68	2	3.26	13	0.409	3.09	0.5	48.13	1	0
37	1	4.1	16.76	0.41	1.07	4.11	12.88	1	0
32	1	4.76	14.03	0.41	224.89	178.15	0.04	2	1
54	2	4.4	16.49	0.414	1.02	0.5	32.98	1	0
53	2	3.69	22.83	0.415	86.83	136.7	21.45	2	1
49	1	3.36	17	0.416	10.52	15.82	12.13	2	1
58	2	5.44	14.79	0.42	20.66	9.72		2	1
51	1	3.86	13.04	0.421	2.13	0.5	129.8	2	1
41	1	3.94	16.22	0.422	3.15	0.5	15.88	1	0
57	2	3.72	15.33	0.422	16.02	10.6	232.7	2	1
68	2	4.82	19.28	0.423	29.52	15.35	34.92	1	0
55	2	3.59	15.3	0.424	0.5	0.5	116.9	1	0
49	2	5.03	23.73	0.427	19.06	13.67	9.17	2	1
71	2	3.33	16.65	0.428	0.5	6.35	56.2	2	1
55	1	4.62	15.8	0.429	1.43	0.5	14.79	1	0
58	2	6.21	10.92	0.43	0.1	3.1	7.65	1	0
62	1	4.89	15.53	0.431	3.11	0.5	51.24	1	0
69	2	4.14	11.66	0.431	16.42	24.38	4.98	2	1
30	2	1.95	16.91	0.431	0.5	4	15.54	2	1
50	2	4.09	12.62	0.432	9.24	0.5	12.66	1	0
38	1	5.24	13.1	0.434	0.5	0.5	15.33	1	0
62	2	2.55	20.12	0.434	10	10.62	136.7	1	0
65	2	3.63	11.52	0.435	0.5	0.5	505	1	0
43	1	5.52	15.15	0.437	0.5	0.5	3.42	1	0
32	2	4.84	16.1	0.437	1.07	0.5	195.2	2	1
52	2	3.63	12.04	0.439	8.19	1.53	17.76	1	0
31	2	4.8	14.47	0.44	33.9	68.3	0.3	2	1
54	1	4.79	10.61	0.443	26.18	1.27	17.17	1	0
55	2	5.12	13.76	0.444	1.32	1.86	127.4	2	1
29	2	3.13	16.45	0.446	18.9	22.76	96.75	2	1
63	2	4.4	13.46	0.448	1.95	0.5	58.67	2	1
43	2	5.57	15.34	0.45	500	523.7	9.52	1	0
42	2	5.15	14.05	0.451	0.5	0.5	16.83	1	0
26	2	9.02	10.77	0.452	19.02	1001	124.4	1	0
58	2	5.77	8.45	0.452	52.98	1001	505	2	1
56	2	4.32	14.3	0.453	5.78	0.5	31.17	2	1
45	2	2.29	14.46	0.455	11.72	7.52	44.71	2	1
38	2	4.6	15.19	0.456	6.51	2.71	15.44	1	0
50	1	4.07	13.13	0.458	0.5	0.5	31.75	1	0
55	2	2.7	12.68	0.459	10	8.73	28.84	2	1
47	2	4.46	13.38	0.462	8.17	0.5	20.29	1	0
68	1	3.62	10.5	0.462	1	0.5	23.57	1	0
60	2	4.82	15.94	0.463	3.81	0.5	5.69	1	0
55	2	4.77	11.07	0.463	0.5	0.5	6.67	1	0
69	2	5.07	13.36	0.464	5.28	467.55	438.6	2	1
53	2	4.46	13.75	0.465	0.5	0.5	19.51	1	0
47	2	4.64	13.74	0.466	0.5	0.5	45.4	2	1
64	2	4.31	13.34	0.471	0.5	0.5	12.56	1	0
77	2	3.17	15.65	0.471	1001	1001	5.71	2	1
50	1	5.54	12.27	0.472	0.5	0.5	11.73	1	0
49	2	4.43	14.03	0.473	13.86	2.27	2.12	1	0
62	2	3.97	11.14	0.473	3.31	0.43	6.46	1	0
54	1	5.02	15.57	0.473	0.5	0.5	56.96	2	1
34	2	3.28	18.57	0.473	173.9	14.37	4.39	2	1
31	1	4.46	14.4	0.474	0.5	0.5	16.29	1	0
59	1	4.62	13.73	0.475	0.5	0.5	62.69	2	1
58	2	4.54	14.98	0.475	1.59	46.84	86.6	2	1
49	2	1.02	15.86	0.477	310.6	6000	674.1	2	1
46	2	4.1	12.91	0.482	1.99	0.5	55.17	1	0
64	1	4.58	13.37	0.484	1.76	7.48	6.2	2	1
36	2	4.88	12.52	0.485	2.24	0.5	67.82	1	0
49	2	4.81	12.07	0.486	1.01	0.5	6.99	1	0
23	1	3.77	12.57	0.486	34.98	0.5	5.15	1	0
52	2	3.56	23.56	0.486	28.94	37.25	0.1	2	1
39	1	4.76	14.52	0.488	0.5	0.5	12.2	1	0
52	2	3.26	17.96	0.489	20.35	21.01	393.8	2	1
46	2	3.05	10.47	0.49	0.5	4.58	10.2	1	0
50	2	3.68	13.24	0.491	0.5	0.5	13.65	1	0
52	1	3.78	13.56	0.491	0.5	0.5	36.59	1	0
32	2	4.48	13.25	0.491	0.5	0.5	26.05	2	1
24	2	2.35	17.25	0.492	11.35	9.87	104.1	2	1
46	1	5.29	20.23	0.492	34.8	26	11.75	2	1
42	2	4.9	12.7	0.496	110.62	0.5	1.86	1	0
41	2	4.02	11.88	0.496	3.04	9.71	7.97	1	0
85	2	3.85	13.46	0.496	1.44	0.5	505	2	1
60	2	3.41	14.05	0.496	20.15	42.34	185.4	2	1
52	1	4.03	13.73	0.497	3.23	0.5	14.05	1	0
50	1	4.56	13.36	0.498	0.5	0.5	3.36	1	0
28	2	4.33	12.62	0.499	3.19	8.84		1	0
54	2	4.5	15.48	0.499	1.64	0.5	4.81	1	0
41	1	3.83	16.95	0.5	1.35	0.5	505	1	0
61	2	3.9	12.57	0.502	1.57	0.5	34.51	1	0
33	2	4.42	12.38	0.502	0.5	0.5	304.7	2	1
35	2	5.2	13.58	0.503	1.13	1	4.6	1	0
61	2	5.22	13.68	0.509	0.5	0.5	11.59	2	1
75	1	3.04	18.42	0.509	10.99	5.27	22.47	2	1
35	2	6.25	9.01	0.51	0.2	3.4	10.51	1	0
50	2	5.47	10.54	0.51	0.5	1	55.23	1	0
60	2	4.58	12.31	0.51	0.5	0.5	505	2	1
50	2	3.78	11.92	0.511	34.01	0.5	1.95	1	0
62	2	4.52	17.48	0.511	7.54	387.45	289.9	1	0
83	2	3.94	11.97	0.513	0.5	0.5	82.3	1	0
72	2	3.33	16.56	0.515	11.71	15.82	851.2	2	1
44	1	5.38	13.54	0.516	0.79	10.76	51.5	1	0
59	2	4.3	15.16	0.516	2.66	0.5	10.17	2	1
56	1	4.22	13.82	0.517	0.5	0.5	13.77	1	0
66	1	4.78	16.78	0.517	20.06	61.53	0.1	2	1
72	2	4.84	13.77	0.52	2.87	0.5	27.35	2	1
55	1	4.42	12.26	0.52	2.85	64.78	505	2	1
49	1	4.98	12.29	0.522	0.5	0.5	18.87	1	0
24	2	5.7	13.08	0.522	16.29	186.67	130.4	2	1
31	2	5.03	13.6	0.524	72.02	0.5	2.89	1	0
62	2	4.57	13.5	0.524	967.41	0.5	2.14	2	1
25	2	5.56	16.7	0.526	44.84	39.65	34.03	1	0
52	1	3.65	13.21	0.526	2.69	0.5	95.79	2	1
54	1	3.21	16.74	0.527	13.09	402.2	43.17	1	0
53	2	5.03	16.62	0.528	8.76	758.53	505	2	1
58	1	4.27	13.71	0.528	1.42	0.46	19.51	2	1
57	2	3.93	16.08	0.529	1.52	10.73	3.71	2	1
51	1	4.49	17.2	0.53	1.55	0.5	3.21	1	0
53	2	5.3	19.36	0.53	19.87	34.13		2	1
48	2	4.48	14.89	0.532	27.51	1.02	5.18	1	0
71	2	3.87	10.71	0.532	0.5	0.5	29.33	1	0
21	1	3.42	11.88	0.536	1.28	0.5	23.99	1	0
45	1	4.63	14.88	0.536	1.19	1.45	18.67	1	0
40	1	4.3	14.43	0.536	1.45	0.5	31.27	1	0
65	1	4.16	18.5	0.537	0.5	13.75	7.11	2	1
54	2	4.99	9.08	0.54	0.6	1.6	7.15	1	0
53	2	5.39	13.89	0.54	1.2	1078	5.89	1	0
52	1	4.83	13.04	0.541	12.7	0.5	235.3	1	0
60	2	4.96	13.65	0.543	0.5	0.5	21.18	1	0
66	2	4.05	15.7	0.543	0.5	0.5	69.06	1	0
51	2	3.2	18.21	0.543	0.5	6	271.1	1	0
30	2	5.27	11.84	0.544	17.98	0.5	4.32	1	0
29	1	5.57	13.46	0.545	0.6	1.3	18.85	1	0
67	2	4.82	14.81	0.546	10.15	0.5	0.84	1	0
68	2	4.14	17.79	0.547	2.06	0.5	5.76	1	0
54	1	3.34	17.98	0.547	10	12.08	14.64	2	1
60	2	4.34	11.74	0.549	1.94	0.5	7.49	1	0
71	1	6.6	19.03	0.55	1.8	1.5	468	1	0
77	2	4.97	14.55	0.55	0.9	1.3	74.86	1	0
37	1	4.28	14.46	0.55	15.92	6	21.49	1	0
45	2	3.99	13.37	0.552	3.04	0.5	8.62	1	0
41	2	3.18	11.79	0.552	1.67	0.5	5.67	1	0
41	1	5.17	12.44	0.552	0.5	0.5	11.79	1	0
63	2	3.92	15.62	0.553	4.84	7.58	13.34	1	0
35	2	4.18	12.92	0.553	24.42	0.5	6.58	1	0
51	2	4.67	12.59	0.553	0.5	0.5	12.13	2	1
40	2	3.23	16.23	0.553	10.07	6	35.35	2	1
42	1	3.45	18.52	0.554	10	19.45	114.9	2	1
40	2	3.89	15.31	0.556	1.57	0.5	3.74	1	0
55	2	3.97	13.48	0.556	1.3	0.5	458.6	2	1
69	2	4.66	11.65	0.557	3.12	1.48	354.8	1	0
44	1	5.08	12.69	0.558	0.5	0.5	3.03	1	0
35	1	4.66	13.37	0.56	0.5	0.5	8.51	2	1
56	2	6.4	17.22	0.56	137.3	36.78	315	2	1
37	2	3.23	19.08	0.561	1.84	0.5	47.31	1	0
59	2	5.04	14.01	0.561	6.34	0.5	13	2	1
55	2	5.44	18.16	0.561	31.66	42.8		2	1
52	1	3.91	17.46	0.562	21.61	46.69	61.32	2	1
45	2	4.29	12.72	0.563	5.21	1.64	27.17	1	0
62	1	3.74	13.05	0.563	1.36	0.5	15.41	2	1
61	2	5.23	15.24	0.563	2.35	11.77	143.6	2	1
58	2	3.06	16.04	0.564	36.51	5	1000	2	1
35	2	4.11	13.9	0.565	1	0.5	47.39	1	0
55	2	4.06	12.07	0.565	0.5	1.9	29.47	2	1
62	2	3.99	17.15	0.565	51.57	114.1	15.12	2	1
42	1	5.29	12.65	0.567	129.06	7.26	2.7	1	0
49	2	4.12	12.43	0.567	2.2	0.5	175.6	1	0
39	2	3.92	15.07	0.569	0.5	0.5	4.83	1	0
66	2	4.56	13.81	0.569	4.77	0.5	142.3	1	0
49	1	4.2	14.89	0.569	2.46	0.5	35.5	1	0
50	1	8.76	21.48	0.57	10	6.73	6.4	2	1
29	2	4.68	11.18	0.571	1.32	0.5	45.36	1	0
43	2	3.86	13.28	0.571	3.02	0.5	9.93	1	0
51	2	3.29	18.33	0.572	10.64	17.32	45.45	2	1
57	1	5.91	15.38	0.573	0.5	1.24	31.13	1	0
67	1	4.49	11.25	0.573	2.29	0.5	25.47	1	0
45	2	4.02	12.95	0.575	407.74	17.6	0.05	1	0
41	2	4.53	13.32	0.576	1.19	0.5	19.3	1	0
35	1	4.71	14.88	0.578	1.64	0.5	6.02	1	0
61	2	4.66	11.88	0.578	1.7	3.93	4.27	1	0
70	2	4.01	12.29	0.578	0.6	3.42	27.02	2	1
45	2	3.61	12.16	0.579	0.5	33.67	3.58	2	1
40	2	4.64	11.05	0.58	0.6	1.4	39.67	1	0
52	2	5.34	10.59	0.58	2.8	0.5	2.94	2	1
58	2	4.89	15.37	0.58	1.79	0.5	7.59	2	1
28	2	4.59	13.75	0.581	806.5	602.52	2.69	1	0
45	2	2.15	13.82	0.581	0.5	1.48	2	1	0
53	2	4.29	13.16	0.581	6.95	0.5	59.69	1	0
66	1	4.52	15.01	0.581	3.19	89.54	505	2	1
54	1	3.97	13.15	0.582	0.5	0.5	3.96	1	0
37	1	4.45	12.78	0.582	1.24	7.33	7.45	1	0
61	2	3.06	14.83	0.582	5.18	8.31	81.87	1	0
46	2	3.22	12.68	0.583	19.52	0.5	26.68	1	0
41	2	4.15	14.36	0.584	1.34	0.5	13.68	1	0
54	1	5.67	9.9	0.584	0.5	1.38	505	2	1
54	2	4.14	11.66	0.585	5.55	0.5	11.78	1	0
51	2	3.33	14.49	0.585	10	5.43	1000	2	1
64	1	4.27	13.19	0.586	0.5	0.5	2	1	0
68	2	4.22	15.25	0.586	0.5	0.5	10.05	1	0
57	1	5.25	13.3	0.586	0.5	0.5	89.79	2	1
55	1	4.66	14.01	0.588	0.5	0.5	7.77	2	1
62	2	4.53	11.17	0.589	1.88	0.5	48.73	1	0
32	2	6.4	11.01	0.59	0.3	65.7	13.9	1	0
37	2	4.36	16.8	0.59	146.52	0.5	0.15	1	0
53	1	4.42	11.34	0.59	0.5	0.5	25.41	1	0
52	1	5.21	13.08	0.59	0.1	1.1	472	2	1
52	1	4.81	15.8	0.59	2.03	0.5	90.54	2	1
77	2	4.77	12.28	0.591	0.5	0.5	55.93	1	0
40	2	4.98	13.53	0.592	9.9	31.98	18.27	1	0
45	2	4.57	13.13	0.592	15.04	0.5	14.08	1	0
37	2	4.1	13.85	0.594	1.25	0.5	21.21	1	0
64	1	4.47	13.17	0.594	0.5	0.5	11.87	1	0
36	2	4.82	14.62	0.594	2.94	0.5	20.71	1	0
43	2	5.03	13.01	0.595	30.71	11.09	19.07	1	0
57	2	4.91	12.33	0.595	2.43	0.5	35.05	1	0
35	2	4.02	13.48	0.595	3.54	0.54	505	2	1
58	2	3.9	16.6	0.596	5.99	0.5	15.54	1	0
48	2	4.1	15.19	0.596	46.32	1.83	215.8	1	0
48	2	4.16	12.9	0.597	0.5	0.5	47.44	2	1
42	2	4.35	13.7	0.598	77.38	0.5	1.57	1	0
56	1	2.76	14.12	0.598	10.09	33.13	18.98	2	1
60	2	3.84	12.98	0.599	3.96	5.43	2.95	1	0
42	2	4.05	8.15	0.599	9.81	18.6	505	2	1
39	2	5.78	9.19	0.6	244.6	2.2	15.47	1	0
51	2	5.14	9.92	0.6	0.3	1.3	7.09	1	0
30	1	7.48	11.1	0.6	1.4	1.7	3.86	1	0
31	2	4.27	14.36	0.6	370.88	750.3	0.75	1	0
24	2	5.57	14.67	0.6	16.09	16.04		2	1
43	2	5.51	18.67	0.601	10	19.86		1	0
64	1	4.7	12.04	0.601	0.5	0.5	505	2	1
32	2	4	13.08	0.602	1.11	0.5	7.38	2	1
56	2	3.68	14.67	0.603	2.57	407.32	32.83	1	0
27	2	4.39	17.08	0.605	33.28	1.69	14.05	1	0
27	2	4.29	11.9	0.605	0.5	1.06	13.48	1	0
59	2	2.95	15.73	0.605	0.5	4	139.3	2	1
26	2	5.13	12	0.606	0.5	0.5	10.05	1	0
37	2	2.53	15.35	0.607	31.17	5.07	5.81	2	1
39	2	4.58	13.57	0.608	1.02	0.5	17.17	2	1
41	2	6	11.03	0.61	0.1	1.9	9.58	1	0
33	2	3.64	12.27	0.61	13.54	21.33	230.5	1	0
61	1	6.57	11.09	0.61	0.4	0.8	16.08	1	0
46	2	2.66	16.51	0.611	16.88	11.79	117	2	1
50	2	4.45	11.66	0.613	1.02	0.5	141	1	0
29	1	4.69	15.81	0.614	2.97	0.5	24.32	1	0
46	2	4.45	17.57	0.615	0.86	4.47	21.52	2	1
50	2	3.65	13.23	0.616	0.5	0.5	30.65	1	0
53	1	3.58	13.2	0.616	42.09	19.67	1000	2	1
68	1	3.65	12.31	0.617	0.5	0.5	505	2	1
74	2	4.5	12.99	0.617	1001	83.87	6.76	2	1
32	2	4.26	10.45	0.618	1.81	0.5	260.8	2	1
34	2	4.06	13.68	0.619	2.36	1.05	14.03	1	0
68	1	4.55	12.48	0.62	1.73	0.5	45.56	2	1
56	1	4.85	13.34	0.62	1.12	0.5	14.23	2	1
73	2	4.22	13.89	0.62	48.83	11.8		2	1
54	2	4.74		0.62	14.27	23.46	155	2	1
48	2	3.69	14.5	0.621	2.92	0.5	49.77	1	0
48	2	4.32	13.32	0.621	10	10.99		2	1
36	2	4.47	13.11	0.622	0.5	1.09	266.5	1	0
55	2	5.84	13.27	0.623	5.03	0.5	84.69	1	0
54	2	4.49	13.61	0.623	5.66	0.5	22.57	2	1
26	2	5.21	17.19	0.624	1.44	0.5	12	2	1
48	1	3.91	10.17	0.625	1.12	0.5	6.47	1	0
44	2	3.52	14.32	0.625	0.5	0.5	15.88	1	0
62	2	4.04	13.24	0.625	1.43	0.5	21.81	2	1
33	2	5.06	13.31	0.627	156.54	1.47	0.4	1	0
35	2	4.92	12.42	0.627	0.5	0.5	505	2	1
66	2	2.86	12.55	0.629	22.96	12.34	347.2	2	1
61	2	5.22	11.33	0.63	0.4	2.5	9.79	1	0
35	2	5.58	9.68	0.63	48.1	2.8	0.11	1	0
60	1	3.95	16.19	0.63	12.19	11.26		2	1
54	2	5.19	12.71	0.632	60.77	69.37	7.33	1	0
44	1	3.78	13.37	0.632	0.88	2.67	177.8	2	1
54	2	4.73	15.83	0.632	2.87	1.22	108.6	2	1
55	1	5.27	13.65	0.633	3.93	0.5	1.64	1	0
41	2	3.2	17.17	0.634	58.53	548.2	195.1	2	1
30	1	4.79	12.3	0.636	1.29	0.5	34.03	1	0
26	1	5.02	13.78	0.636	1.19	0.5	505	1	0
59	1	2.46	20.31	0.636	16.65	16.4	8.01	2	1
51	2	3.89	14.14	0.637	16.87	17.73	269.6	1	0
54	2	4.11	14.35	0.637	1.42	0.5	5.94	2	1
35	2	4.81	16.64	0.637	14.05	14.68	10.18	2	1
50	1	5.71	11.33	0.638	0.5	0.5	41.91	2	1
33	2	2.5	17.71	0.638	0.5	9.54	19.41	2	1
37	1	5.26	13.63	0.639	1.21	0.5	25.79	1	0
34	2	4.04	14.88	0.639	0.5	0.5	15.54	1	0
24	2	4.6	11.96	0.639	1.6	0.5	57.9	2	1
44	2	3.16	21.52	0.639	91.56	5	80.87	2	1
35	2	5.94	15.23	0.64	10	10.03		1	0
47	2	3.11	17.74	0.64	62.18	314.5	1.25	2	1
28	2	3.32	14.32	0.641	16.63	1.43	1.08	1	0
48	2	3.61	13.64	0.642	6.47	3.67	6.22	2	1
54	1	4.3	13.76	0.643	0.5	0.5	10.05	2	1
38	2	3.67	14.73	0.644	0.5	0.5	79.51	2	1
65	2	4.81	13.26	0.645	0.5	0.5	124.1	1	0
56	1	5.07	13.77	0.645	2.22	0.5	64.47	1	0
49	2	4.88	11.09	0.645	1.21	1.34	16.37	2	1
31	1	3.67	13.92	0.646	1.02	0.5	9.82	1	0
46	1	4.31	12.53	0.646	0.5	0.5	505	2	1
25	2	5.11	16.19	0.647	11.98	69.27		1	0
38	2	5.94	15.21	0.648	0.5	10.03		1	0
31	2	4.67	12.06	0.648	1	0.5	72.64	1	0
58	1	4.06	13.1	0.649	1.01	0.5	6.12	1	0
40	2	6.7	12.16	0.65	6.6	0.6	2.72	1	0
38	2	2.67	19.42	0.65	284.9	11.07	13.04	1	0
49	2	4.05	20	0.65	10	6.8	14.85	2	1
52	2	4.41	12.01	0.651	0.5	0.5	36.84	1	0
61	2	5.43	12.03	0.652	2.24	1.75	58.83	2	1
38	1	4.24	12.84	0.653	12.12	47.98	8.91	1	0
28	2	4.91	14.17	0.654	1.98	25.06	25.07	1	0
51	2	2.78	18.84	0.654	112.9	32.25	55.23	1	0
62	2	3.93	14.75	0.655	0.5	0.5	1.27	1	0
51	2	4.97	14.47	0.655	1.27	0.5	505	2	1
66	2	5.88	12.62	0.655	0.5	0.5	505	2	1
47	2	4.12	10.31	0.655	1.09	0.5	25.93	2	1
45	2	3.1	16.83	0.655	12.66	16.93	39.42	2	1
52	2	4.67	13.66	0.656	0.5	0.5	232.1	2	1
69	2	3.42	12.55	0.657	14.39	2.87	21.9	1	0
59	2	4.45	14.37	0.658	2.01	1.58	45.72	1	0
54	2	2.65	15.21	0.658	10	5	40.51	2	1
62	2	4.9	11.97	0.66	37.3	2.1	0.09	1	0
76	2	4.54	19.2	0.66	15	41.52		2	1
47	2	4.75	19.24	0.66	14.31	15.2		2	1
37	2	4.4	14.52	0.661	2.35	1.1	207.5	1	0
61	2	5.37	11.24	0.662	0.5	2.22	12.68	1	0
61	1	4.57	14.64	0.663	1.33	101.31	338.5	1	0
54	1	4.81	13.95	0.663	1.24	0.33	14.81	1	0
51	1	4.76	14.66	0.663	101.19	148.85	5.05	1	0
37	1	4.56	13.26	0.664	8.87	393.51	7.43	1	0
43	1	4.01	12.6	0.664	0.5	1.02	28.04	1	0
62	2	3.84	13.38	0.665	1.01	0.5	505	1	0
31	2	4.64	12.19	0.665	1.92	0.5	212.4	2	1
42	2	4.55	15.49	0.666	795.3	344.3	0.1	2	1
31	1	4.95	13.81	0.667	1.77	0.5	113.4	1	0
30	2	3.91	13.87	0.667	1.69	0.5	21.71	1	0
53	1	4.85	14.66	0.667	1.49	0.5	35.61	1	0
32	1	4.57	11.09	0.668	0.5	0.5	27.14	1	0
48	1	4.15	12.22	0.668	0.5	5.32	21.09	1	0
33	2	5.99	19.28	0.668	0.5	4	58.6	2	1
62	2	4.36	16.19	0.669	9.75	0.5	39.15	2	1
64	2	2.29	19.72	0.669	14.52	8.57	582	2	1
56	2	2.81	13.69	0.669	20.07	24.91	6.46	2	1
50	2	3.91	12.95	0.67	0.5	0.5	5.79	1	0
56	2	4.29	13.02	0.67	0.5	2.93	12.58	1	0
38	2	3.9	15.35	0.67	11.6	0.5	3.32	1	0
53	1	3.9	16.35	0.67	20.97	5	380	2	1
44	2	2.91	17.71	0.67	0.5	9.89	41.37	2	1
43	2	3.05	18.2	0.67	10	7.85	37.79	2	1
72	2	4.19	13.26	0.671	10	249.94	60.34	2	1
51	2	3.43	17.33	0.672	10.91	11.17	56.73	1	0
47	2	5.09	16.33	0.672	1.14	0.5	30.7	2	1
66	1	4.09	14.55	0.672	1.33	0.5	22.81	2	1
53	1	2.76	21.53	0.673	202.6	65.32	6.66	2	1
50	1	4.32	13.56	0.674	14.05	13.19	0.5	1	0
44	2	4.27	17.53	0.674	0.5	0.5	6.88	1	0
28	1	4.84	12.63	0.674	1.25	0.5	17.78	1	0
34	2	4.65	13.18	0.674	13.64	5		1	0
59	2	4.8	13.29	0.674	1.08	4.43	72.96	2	1
64	2	5.08	12.7	0.674	1.87	6.58	505	2	1
32	2	4.38	14.36	0.675	1.1	0.5	63.5	1	0
35	1	4.37	11.9	0.676	26.1	0.5	6.8	1	0
55	2	4.37	13.25	0.677	0.5	0.5	42.32	1	0
30	2	3.56	11.25	0.678	3.31	0.5	53.58	2	1
47	1	3.48	12.86	0.678	0.5	0.5	37.07	2	1
44	2	3.96	11.94	0.679	1.88	0.5	57.79	1	0
54	1	3.86	11.65	0.679	1.9	0.5	12.81	1	0
51	2	4.05	14.25	0.679	1.46	0.5	3	2	1
65	2	4.67	18.89	0.68	22.51	11.57	1001	2	1
68	2	3.84	14.82	0.681	0.5	9.32	10.18	1	0
32	1	3.54	12.04	0.681	0.5	1.27	505	1	0
37	1	5.05	12.51	0.682	1.5	1.75	25.35	1	0
53	2	3.81	11.43	0.683	0.5	0.5	49.38	2	1
60	2	4.24	15.74	0.683	1.45	1.98	59.19	2	1
56	2	4.59	12.84	0.685	31.28	0.5	14.11	1	0
48	1	4.86	12.35	0.685	2.02	0.5	47.07	2	1
56	2	7.53	29.35	0.686	48.13	12.54		1	0
40	2	3.73	11.41	0.687	4	0.5	26.1	1	0
46	2	2.95	14.72	0.687	34.16	38.52	144.1	2	1
51	2	4.41	12.33	0.688	1.26	0.5	20.92	1	0
30	2	4.26	12.09	0.688	3.47	0.28	6.53	1	0
29	2	3.88	10.98	0.688	1.52	0.5	73.48	1	0
54	2	3.23	11.68	0.688	2.86	0.5	67.43	2	1
40	2	4	13.24	0.689	6.74	0.5	13.6	1	0
41	2	4.15	15.19	0.689	1.1	505	31.06	1	0
50	2	4.87	13.26	0.689	2.74	0.5	31.49	1	0
59	2	4.38	11.28	0.689	1001	299.22	1.88	1	0
65	1	4.11	12.4	0.69	0.5	1.67	20.04	1	0
62	2	4.77	13.29	0.69	0.5	0.5	32.56	1	0
45	2	4.68	12.89	0.69	16.06	0.5	0.97	1	0
31	1	4.28	20.07	0.69	21.79	37.18	398.3	2	1
42	2	5	10.96	0.691	2.07	0.5	5.65	1	0
58	1	3.89	11.86	0.691	0.5	3.02	10.98	1	0
29	2	4.08	11.03	0.692	1.48	0.86	16.76	1	0
52	2	2.85	16.54	0.692	10	10.36	22.31	2	1
41	2	3.6	15.69	0.692	13.09	6.65		2	1
43	2	2.84	15.69	0.693	16.07	15.19	47.43	1	0
59	1	4.59	13.95	0.693	2.71	0.5	69.46	2	1
41	2	3.73	12.79	0.695	1.63	0.5	64.44	1	0
28	1	5.34	14.01	0.696	0.5	2.9	30.49	1	0
45	1	3.53	14.15	0.696	0.5	0.5	4.34	1	0
59	1	4.87	12.64	0.696	0.5	0.5	18.5	2	1
52	2	3.67	15.49	0.696	1.57	3.5	134.2	2	1
68	1	4.37	15.09	0.696	44.67	0.5	33.64	2	1
52	2	4.52	15.49	0.697	6.65	95.46	96.47	2	1
65	2	4.26	10.7	0.698	20.6	17.33	236.6	2	1
45	1	4.58	13.76	0.699	25.84	0.5	0.51	1	0
29	2	5.09	12.08	0.7	6.9	20.9	0.45	1	0
69	2	4.23	12.52	0.7	0.5	2.34	18.86	1	0
57	2	4.15	16.95	0.7	11.41	13.53	10.38	2	1
43	2	4.5	13.05	0.701	1.38	2.27	83.62	2	1
56	2	3.73	17.59	0.701	13.35	19.98	86.69	2	1
43	1	3.91	12.64	0.702	0.5	0.5	15.29	1	0
42	1	4.82	16.79	0.702	1.09	0.5	40.76	1	0
31	1	4.16	15.54	0.703	1.18	0.5	20.97	1	0
61	2	2.94	16.1	0.703	10	5	14.23	2	1
25	2	3.85	12.9	0.705	641.02	417.55		1	0
50	2	4.45	10.3	0.705	1.58	0.5	13.01	2	1
55	2	4.16	14.26	0.706	0.5	0.5	6.11	1	0
38	2	4.16	12.55	0.706	0.5	0.5	8.84	1	0
52	1	3.3	15.8	0.706	10	7.5	17.19	2	1
35	2	3.75	13.85	0.707	2.31	0.5	11.82	1	0
52	2	2.7	12.87	0.707	10	6.61	4.21	2	1
53	2	4.39	15.4	0.708	589.89	3.15	14.59	1	0
49	1	4.8	13.9	0.709	0.5	0.5	3.72	1	0
47	2	4.19	13.43	0.71	5.95	1.51	6.27	1	0
49	2	3.58	17.73	0.711	29.78	11.41	1001	2	1
45	2	4.58	15.64	0.712	0.5	4		1	0
73	2	4.58	12.84	0.712	3.81	8.64	24.68	2	1
58	2	4.65	17	0.712	11.12	5		2	1
57	2	3.97	14.5	0.713	0.5	0.5	5.22	1	0
62	2	4.37	15.81	0.713	1.2	1.18	20.17	1	0
64	2	3.76	13.62	0.713	2.79	0.5	20.37	2	1
46	2	4.7	14.2	0.713	1001	0.53	11.33	2	1
33	2	4.35	13.72	0.715	0.5	0.5	64.16	1	0
34	2	4.67	14.02	0.715	38.59	236.65	8.32	1	0
64	2	4.72	16.48	0.715	0.5	0.5	505	2	1
61	2	4.66	15.77	0.716	0.5	0.5	46.88	1	0
61	2	3.99	12.74	0.716	0.5	0.5	5.57	1	0
55	1	4.81	13.24	0.718	0.5	0.5	6.98	1	0
12	2	4.03	20.2	0.719	22.22	15.08	10.28	2	1
62	2	2.85	18.11	0.719	13.33	11.6	48.63	2	1
46	2	5.04	19.22	0.72	1.24	27		1	0
58	2	4.32	12.35	0.72	0.75	1.83	34.43	1	0
44	2	3.36	10.87	0.721	1.49	0.5	26.32	2	1
47	2	4.88	13.37	0.721	0.5	0.5	20.96	2	1
31	1	4.78	20.67	0.721	10	5		2	1
55	2	4.29	20.32	0.721	505	1304	0.1	2	1
61	2	4.04	14.03	0.723	1.18	0.5	505	1	0
69	2	3.45	15.96	0.728	695.7	11.16	17	2	1
58	2	5.54	19.98	0.728	30.9	15		2	1
53	2	2.56	19.77	0.732	22.84	10.72	1.84	2	1
70	2	4.53	11.68	0.733	0.5	0.5	41.06	1	0
61	2	4.22	16.6	0.733	0.6	1.95	505	2	1
52	2	4.52	13.19	0.734	1.8	0.61	22.91	2	1
46	2	4.68	13.82	0.735	664.46	0.5	2.83	1	0
24	1	3.56	17.44	0.735	16.39	4	1001	1	0
28	2	4.26	13.65	0.736	5.09	0.5	51.01	2	1
34	1	4.13	12.92	0.738	1.79	0.46	15.34	1	0
75	2	2.69	14.96	0.738	16.11	17.15	235.9	2	1
52	2	3.98	12.64	0.739	0.5	0.5	11.04	1	0
66	1	3.47	12.57	0.739	2.14	0.5	6.92	1	0
35	2	4.79	12.97	0.739	0.5	0.5	6.33	1	0
44	2	3.75	13.51	0.74	51.79	67.26		1	0
42	2	3.97	8.78	0.74	370.66	190.3	3.1	1	0
51	2	5.58	17.58	0.74	15.83	22.76		2	1
65	2	3.49	15.29	0.742	0.5	0.5	6.66	2	1
41	1	4.75	10.34	0.743	0.5	0.5	5.52	1	0
53	2	3.95	13.15	0.743	1.81	0.5	4.88	1	0
44	2	4.43	13.42	0.745	0.5	0.5	62.98	1	0
62	1	3.7	22.19	0.746	861.44	138.38	505	1	0
36	2	3.21	15.37	0.746	1265	600	6.3	1	0
49	2	4.33	16.34	0.747	4.67	0.5	17.7	1	0
51	2	4.7	12.53	0.748	0.5	0.5	477.2	2	1
54	1	4.47	11.73	0.748	0.5	0.5	17.46	2	1
32	1	6.98	15.06	0.75	0.3	1.7	12.59	1	0
52	1	6.08	21.37	0.75	12.12	11.83		1	0
39	1	8	13.62	0.75	1.3	7.6	305.5	1	0
31	1	5.94	11.35	0.75	0.6	0.5	25.31	1	0
61	1	5.91	23.46	0.75	11.57	16.13	45.15	2	1
50	2	3.88	11.56	0.751	0.5	0.5	26.87	2	1
44	2	5.01	20.74	0.751	10	7.55		2	1
47	2	4.72	14.54	0.752	128.83	4.71	4.18	1	0
47	2	4.48	11.04	0.752	0.5	0.5	52.17	1	0
36	1	4.4	13.09	0.753	3.66	0.5	15.13	1	0
48	2	3.92	12.75	0.753	270.11	7.9	1.06	1	0
41	2	4.86	14.18	0.753	6.19	15.86	8.02	1	0
42	1	6.13	14.74	0.754	0.5	0.5	4.74	2	1
66	2	2.97	16.9	0.754	16.36	8.59	1000	2	1
64	2	5.56	15.83	0.754	12.67	11.6		2	1
50	2	5	15.35	0.755	134.29	60.77	0.88	1	0
55	2	4.57	14.64	0.757	1.79	0.5	15.42	1	0
63	1	3.07	13.29	0.757	1.4	0.5	6.83	1	0
74	2	3.13	18.56	0.757	10.16	17.61	24.86	2	1
44	1	3.79	14.1	0.759	0.5	0.5	22.23	1	0
47	2	4.65	13.1	0.759	0.5	0.5	38.72	1	0
29	2	3.59	11.64	0.759	2.21	0.5	15.96	1	0
69	2	4.56	16.25	0.759	18	14.02		2	1
37	2	3.38	11.54	0.76	92.55	39.71	0.21	1	0
68	1	3.88	11.79	0.76	0.5	0.5	22.39	2	1
61	2	4.35	17.46	0.76	18.81	21.82		2	1
60	2	4.35	16.82	0.76	16.64	13.8		2	1
36	2	4.68	19.96	0.76	13.88	5.44		2	1
68	1	5.96	17.28	0.76	14.28	10.26		2	1
51	2	4.93	12.77	0.761	0.5	0.5	89.26	1	0
58	2	4.71	13.65	0.761	133.38	9.83	0.19	1	0
33	2	4.73	14.14	0.762	0.5	0.5	53.8	1	0
58	2	3.74	10.86	0.762	1.42	0.5	20.14	1	0
65	2	5.26	13.65	0.763	1.18	0.5	505	1	0
60	1	4.46	20.84	0.763	23.84	5	1000	2	1
66	2	5.5	13.03	0.764	0.5	0.5	322.4	1	0
47	2	3.8	12.62	0.765	3.34	0.5	4.5	1	0
46	2	3.05	17.71	0.766	16.59	15.96	121.7	2	1
40	2	4.41	12.06	0.767	1.43	0.5	7.31	1	0
42	2	4.3	16.95	0.768	1.73	0.5	57.46	1	0
53	2	4.17	13.2	0.769	1.33	0.5	23.69	1	0
73	1	4.22	13.8	0.769	2.23	0.5	21.77	2	1
66	1	4.3	12.3	0.77	0.5	3.95	66.16	1	0
36	2	3.61	12.75	0.77	1.07	0.5	7.15	1	0
44	2	5.27	12.2	0.77	4.74	2.69	127.9	1	0
60	2	4.86	15.33	0.77	0.5	0.5	41.28	2	1
75	1	3.94	16.03	0.772	0.5	0.5	505	1	0
40	2	2.71	18.4	0.772	27.29		220.2	2	1
43	1	4.62	13.14	0.774	0.5	0.5	14.86	1	0
50	1	3.85	12.53	0.776	2.4	0.5	13.07	1	0
53	2	4.77	10.98	0.776	11.87	213.06	505	2	1
31	2	3.79	13.08	0.777	1001	464.47	0.88	1	0
67	2	3.28	15.54	0.777	1.23	0.5	75.69	1	0
50	2	4	14.52	0.777	1.02	1.03	5.96	1	0
69	2	3.46	14.88	0.777	1.13	0.5	191.6	2	1
53	2	4	12.69	0.778	2.14	0.5	18.02	1	0
41	2	3.96	13.04	0.778	2.97	0.5	22.69	1	0
55	1	4.7	13.71	0.778	1.1	0.5	25.19	1	0
49	2	4.7	13.71	0.778	1.1	0.5	25.19	2	1
28	2	6.62	9.39	0.78	0	0.9	31.87	1	0
28	2	5.48	12.95	0.78	13.9	0.6	0.27	1	0
69	2	3.37	13.23	0.78	4.71	5	17.05	1	0
54	2	5.25	13.53	0.78	1.35	0.5	38.54	2	1
44	2	3.09	14.98	0.78	20.88	11.98	159.8	2	1
49	2	4.02	14.38	0.781	0.5	0.5	39.98	1	0
34	2	4.68	14.5	0.782	0.5	0.5	8.48	1	0
53	2	3.97	11.14	0.782	0.5	0.5	159.3	2	1
42	1	4.2	16.61	0.784	1.63	0.5	9.44	1	0
30	1	5.64	12.37	0.784	1001	0.5	3.2	1	0
67	2	4.09	14.7	0.784	0.5	0.5	14.49	2	1
56	2	5.09	15.94	0.785	0.5	59.13	151.7	1	0
30	2	3.97	10.81	0.785	5.04	0.5	77.48	1	0
28	2	4.14	15.26	0.785	3.39	0.5	29.77	1	0
60	2	4.35	13.4	0.786	0.5	0.5	18.66	1	0
10	1			0.787	47.3	45.9		1	0
66	2	4.51	17.18	0.787	0.5	0.5	148.8	2	1
43	2	3.84	12.8	0.787	20.12	10.53	1000	2	1
50	2	4.06	13.81	0.788	1.09	0.5	8.06	1	0
46	1	5.1	13.27	0.788	1.43	1.49	9.82	1	0
43	2	4.73	12.79	0.789	154.12	23.11	9.81	1	0
51	2	2.72	16.95	0.79	52.15	10.9	0.1	1	0
50	2	5.02	12.81	0.79	0.5	0.8	16.23	1	0
52	2	4.97	12.44	0.79	1.05	0.5	10.92	2	1
34	2	7.08	11.19	0.79	0.2	0.9	470	2	1
63	2	4.04	11.5	0.79	0.5	0.5	169.1	2	1
56	2	2.74	13.27	0.79	0.5	6.71	20.62	2	1
49	2	4.33	13.33	0.791	27.01	0.5	7.82	1	0
39	2	4.8	11.42	0.791	1.18	0.5	41.97	1	0
60	2	4.73	14.34	0.791	0.5	0.5	7.12	2	1
55	2	4.77	11.07	0.791	1	1.05	505	2	1
56	1	2.94	14.63	0.792	10	8.44	912.3	2	1
34	2	2.89	18.92	0.792	33.67	12.45	16.67	2	1
49	1	3.89	13.33	0.793	0.5	0.5	7.24	1	0
42	1	4.82	13.17	0.794	9.7	0.5	3.66	1	0
48	1	3.9	13.92	0.794	2.45	0.5	17.27	1	0
49	1	3.98	13.56	0.794	1.07	0.5	25.04	2	1
32	2	4	15.05	0.794	3.02	22.36	191.1	2	1
43	2	3.09	15.12	0.794	10	10.6	39.55	2	1
57	2	4.21	12.63	0.795	0.5	0.5	10.83	1	0
32	2	4.03	14.2	0.795	1.12	13.32	7.36	1	0
35	2	5.3	15.7	0.796	0.5	5.16	13.37	1	0
46	1	4.49	15.04	0.799	0.5	0.5	47.97	1	0
55	2	5.86	11.05	0.8	0.2	0.6	5.48	1	0
25	2	5.3	18.31	0.8	0.1	1	20.75	1	0
61	2	4.78	19.28	0.8	22.21	6.12		2	1
47	2	4.62	13.8	0.801	1.44	0.5	9.61	1	0
31	2	5.31	14.49	0.801	0.5	0.5	7.86	1	0
43	2	6.91	27.37	0.801	30.4	43.6		2	1
50	2	3.35	14.39	0.802	47.22	13.27	18.15	1	0
34	1	4.04	14.99	0.802	0.5	0.5	3.79	1	0
31	2	3.97	12.74	0.804	0.76	5.68	1.54	1	0
60	2	2.27	15.49	0.804	48.62	59.46	1000	2	1
32	2	4.63	14.57	0.805	2.33	0.5	3.44	1	0
56	2	4.19	14.69	0.805	29.47	27.9	23.71	1	0
46	1	3.43	18.18	0.806	10	30.52	5.82	2	1
39	2	3.36	17.99	0.806	10	17.21	12.12	2	1
30	1	4.48	15.73	0.807	0.5	0.5	9.87	1	0
42	2	4.11	13.03	0.807	3.1	0.5	27.54	1	0
60	2	4.41	13.58	0.807	289.57	0.5	7.54	2	1
70	1	4.67	11.75	0.807	1.58	1.54	4.12	2	1
49	2	4.04	14.01	0.808	0.5	0.5	25.42	1	0
63	2	3.61	13.33	0.808	3.28	0.5	28.61	2	1
46	2	5.67	10.47	0.81	0.1	1.1	16.22	1	0
48	1	4.21	14.62	0.81	1.23	0.5	8.39	1	0
60	1	5.64	11.72	0.81	88.52	0.5	0.31	1	0
26	2	5.22	8.79	0.81	0.2	0.5	11.41	1	0
66	2	5.33	9.77	0.81	1	5.3	12.9	1	0
42	2	5.21	14.78	0.811	0.5	0.5	106.3	1	0
56	1	4.81	13.23	0.811	1.27	0.5	20.72	1	0
48	1	4.39	11.45	0.811	0.5	0.5	8.14	1	0
36	1	4.9	12.6	0.812	1.74	6.17	8.77	1	0
64	1	3.64	11.91	0.812	25.09	5	1000	2	1
73	1	4.87	14	0.813	1.2	0.5	12.94	2	1
32	2	2.5	17.26	0.813	62.17	47.77	19.05	2	1
54	2	4.52	14.36	0.814	1.56	0.5	47.4	1	0
41	2	2.8	17.5	0.814	300.1	18.54	68.22	1	0
57	2	3.29	19.57	0.814	12.62	13.59	56.18	2	1
48	2	4.52	13.14	0.816	0.5	8.56		1	0
45	2	3.41	10.38	0.816	0.5	0.5	32.49	2	1
49	2	4.17	14.16	0.817	0.5	0.5	11.79	1	0
47	2	5.13	12.52	0.817	1.04	0.5	89.13	1	0
42	1	4.77	13.03	0.818	0.5	0.5	15.14	1	0
58	1	4.18	16.12	0.818	0.7	5.72	505	2	1
53	2	3.65	11.75	0.819	0.5	0.5	30.53	1	0
32	1	4.9	21.21	0.819	22.53	21.52	79.33	1	0
31	2	5.71	11.54	0.82	1.5	1.8	0.9	1	0
37	2	11.04	14.51	0.82	1.25	0.5	16.64	1	0
43	1	6.15	12.74	0.82	0.6	1.8	26.77	2	1
57	2	5.57	15.44	0.82	0.2	1.8	15.88	2	1
64	2	4.52	12.05	0.823	88.65	0.5	505	1	0
40	2	3.66	14.43	0.824	306.4	0.5	0.63	1	0
26	2	3.17	15.36	0.824	10	12.63	54.09	2	1
39	2	4.63	12.41	0.825	2.18	0.5	31.1	1	0
42	2	4.27	14.08	0.825	0.5	0.5	12.42	1	0
38	2	4.93	12.56	0.825	16.53	1.01	3.73	1	0
66	2	4.3	11.1	0.825	2.07	3.06	19.28	2	1
37	2	4.34	13.12	0.826	1.5	0.5	28.56	1	0
56	2	4.36	16.85	0.826	14.27	6.03		1	0
47	1	4.51	11.72	0.826	0.5	0.5	3.67	1	0
57	2	4.05	15.33	0.826	0.5	0.5	10.14	1	0
30	2	3.77	15.77	0.826	0.5	1.48	13.84	1	0
54	1	4.73	12.38	0.827	1.24	3.61	3.67	1	0
48	2	5.23	9.23	0.827	155.58	5.96	70.14	1	0
28	2	4.51	12.59	0.827	1.7	0.5	20.81	2	1
57	1	4.35	13.33	0.827	5.92	3.58	29.38	2	1
58	2	4.44	19.29	0.83	0.5	13.54		1	0
53	2	4.65	14.84	0.83	136.9	4		1	0
57	2	4.8	19.84	0.83	10.4	8.19		1	0
41	2	5.86	17.02	0.83	28.84	33.82		2	1
54	2	3.87	11.46	0.831	0.5	1.05	7.82	1	0
44	2	4.28	15.83	0.831	205.9	0.5	3.08	1	0
40	2	3.89	13.02	0.831	4.52	0.5	79.02	2	1
36	2	4.35	14.51	0.832	876.31	13.86	3.25	1	0
26	2	4.35	13.14	0.833	0.5	3.65	19.41	1	0
52	2	5.26	19.05	0.833	15.71	5	23.31	2	1
70	2	4.45	12.51	0.834	1.89	0.5	10.93	1	0
53	2	4.35	11.22	0.835	1.43	0.5	25.83	1	0
34	2	4.49	11.83	0.836	9.82	6.83	102	2	1
26	1	5.69	15.21	0.837	1.59	0.5	12.54	1	0
57	2	5.23	13.28	0.838	0.5	0.5	505	2	1
63	1	6.93	11.87	0.84	1.1	1.5	13.39	1	0
40	2	5.34	10.87	0.84	0.3	3.5	14.11	1	0
27	2	8.89	10.64	0.84	947.7	115.5	0.39	1	0
42	1	5.29	15.19	0.841	0.5	0.5	25.76	1	0
50	2	4.88	14.07	0.841	2.4	0.5	9.28	1	0
27	2	5.23	20.61	0.841	37.3	30.6		1	0
43	2	2.62	16.53	0.842	87.36	14.72	1.77	1	0
53	1	3.99	12.32	0.843	0.5	0.5	42.61	1	0
70	1	4.37	13.55	0.843	0.5	0.5	3.02	1	0
37	1	4.87	14.22	0.843	1.01	0.5	32.24	1	0
46	1	3.66	16.05	0.844	1.33	0.5	10.78	1	0
60	1	4.41	17.64	0.844	5.22	0.5	16.98	2	1
38	2	4.71	15.1	0.844	73.34	4	6.2	2	1
37	2	3.69	10.98	0.845	1.54	0.5	13.51	1	0
47	1	2.78	20.05	0.845	0.5	4	30.93	1	0
60	2	4.68	17.57	0.846	683.8	600		2	1
41	2	4.36	14.66	0.847	0.5	0.5	54.29	1	0
49	2	4.45	12.2	0.847	1.55	4.67	18.34	1	0
60	2	4.23	14.38	0.849	1.37	36.71	19.62	1	0
40	2	3.69	11.58	0.849	18.07	763.28	66.5	1	0
52	2	4.19	12.62	0.85	70.31	0.5	0.7	1	0
63	2	4.54	14.12	0.85	1.36	2.74	21.58	1	0
13	2	4.31	14.93	0.85	12.19	10.78	52.7	2	1
59	2	4.76	18.65	0.85	13.71	20.29	68.34	2	1
67	2	4.35	16.18	0.851	0.5	0.5	93.14	1	0
36	1	3.15	18.25	0.851	10	5	4.55	1	0
37	2	3.91	13.12	0.851	2.71	0.5	44.02	1	0
61	2	4.54	13.35	0.851	3.02	0.5	80.14	2	1
63	2	4.71	11.85	0.852	0.5	0.5	23.54	1	0
45	2	3.91	11.07	0.853	6.77	1.49	26.78	1	0
45	2	2.8	10.5	0.853	1.38	4.6	102.1	1	0
59	2	4.99	12.06	0.853	1.13	0.5	10.12	1	0
52	2	3.68	12.23	0.853	0.5	3.17	23.42	1	0
60	2	4.69	17.96	0.853	0.5	11.64	0.1	1	0
64	2	3.62	12.5	0.853	0.5	0.5	23.57	1	0
56	2	3.44	15.05	0.853	0.5	0.5	32.02	1	0
48	2	2.25	16.21	0.853	11.98	8.93	32.64	2	1
51	2	5.72	11.55	0.854	28.97	1000	24.61	1	0
38	2	4.98	15.23	0.854	149.38	0.5	2.24	1	0
61	2	4.09	14.15	0.855	0.5	0.5	78.5	2	1
52	2	4.47	11.86	0.855	0.5	0.5	306.4	2	1
68	1	4.44	12.94	0.856	1.11	0.5	16.62	1	0
48	2	5.08	13.21	0.856	1.05	0.5	5.92	1	0
44	2	4.31	15.1	0.857	1.47	0.37	146.1	1	0
40	1	2.46	13.34	0.857	10	7.92	12.87	2	1
46	2	5.63	21.79	0.858	14.47	12.7		1	0
74	2	4.24	12.27	0.858	1.58	2.66	5.35	1	0
36	1	4.23	13.7	0.858	0.5	6.91	10.82	2	1
54	1	4.9	12.46	0.859	18.21	3.33	11.93	1	0
51	1	3.55	11.16	0.859	0.5	0.5	153.3	1	0
27	1	5.69	13.55	0.86	0.82	2.1	7.74	1	0
60	2	3.57	13.94	0.86	3.04	8.57	87.44	1	0
49	2	4.14	10.45	0.861	37.65	148.07	505	1	0
33	1	4.77	15.54	0.862	2.04	0.5	8.85	1	0
53	2	3.84	12.07	0.862	1.78	0.5	51.96	1	0
51	2	4.24	13.97	0.863	0.5	0.5	4.33	1	0
25	2	4.24	12.07	0.863	2.36	0.5	16.52	1	0
56	2	4.42	15.07	0.863	1.3	0.5	37.67	2	1
45	2	3.48	12.59	0.863	0.5	0.5	505	2	1
44	1	4.84	14.21	0.864	1.74	0.5	23.95	1	0
48	1	4.52	12.6	0.864	2	3.08	59.61	1	0
42	2	3.51	11.95	0.865	1.78	6.47	6.01	1	0
38	2	3.7	12	0.865	3.66	4.84	14.31	1	0
55	2	4.45	17.07	0.865	2.01	0.5	28.32	1	0
43	1	4.76	12.73	0.866	1.79	0.5	341.7	1	0
27	2	3.81	14	0.866	0.5	0.5	7.83	1	0
32	1	4.51	12	0.866	0.5	0.5	17.72	1	0
30	1	4	18.13	0.866	14.09	19.43	26.17	1	0
32	2	3.66	13.67	0.866	740.95	213.98	0.19	2	1
45	2	2.61	15.22	0.866	0.5	4		2	1
49	2	3.67	16.6	0.867	10	11.13	8.39	2	1
48	2	4.13	10.61	0.868	2.23	0.9	7.33	1	0
27	2	4.34	11.65	0.868	3	0.5	25.81	1	0
46	1	5.1	12.61	0.868	0.5	2.15	16.63	1	0
27	2	4.42	19.2	0.868	31.5	48		2	1
81	1	4.36	16.84	0.869	0.5	0.5	118.6	2	1
42	1	5.8	13.47	0.87	2.6	2.2	3.29	1	0
49	1	4.84	14.51	0.871	0.5	0.5	447.1	2	1
50	2	3.78	13.75	0.872	55.08	1.48	12.14	1	0
40	2	4.34	16.11	0.873	0.5	0.5	109.8	1	0
63	2	2.92	14.93	0.873	92.71	5.05	31.07	2	1
47	1	5.08	14.5	0.873	15.61	35.12		2	1
43	1	4.56	11.91	0.875	0.5	0.5	12.86	2	1
47	2	3.96	13.14	0.876	0.5	0.5	11.52	1	0
72	2	3.03	12.26	0.876	1.06	0.5	27.45	1	0
33	2	4.26	13.53	0.877	0.5	2.29	121.4	1	0
30	2	4.85	12.86	0.877	1.35	0.5	192.4	2	1
49	1	3.82	19.95	0.877	16.75	12.01	50.25	2	1
42	1	4.12	14.8	0.878	0.5	0.5	36.1	1	0
50	1	5.46	17.87	0.878	1.2	6.63	38.23	1	0
53	2	4.34	13.94	0.879	0.5	0.5	10.94	2	1
49	2	3.24	17.8	0.879	10	9.71	180.9	2	1
41	1	4.57	15.42	0.88	2.87	0.5	7.14	1	0
52	2	6.17	11.6	0.88	0.4	1	14.37	1	0
53	1	4.24	14.35	0.88	2.79	0.5	2.89	1	0
36	2	6.39	11.66	0.88	0.5	2.9	106.49	1	0
29	1	3.81	11.19	0.88	1.05	4.89	9.95	1	0
64	2	3.91	14.11	0.88	2.87	0.5	37.21	2	1
34	1	3.93	12.56	0.881	0.5	1.1	6.8	1	0
70	2	4.78	12.95	0.881	0.5	0.5	92.74	1	0
45	2	4.58	14.4	0.881	0.5	0.5	26.32	1	0
56	2	4.19	12.96	0.882	2.62	0.5	22.2	1	0
31	1	4.72	14.5	0.882	1.55	0.5	60.39	1	0
38	2	4.13	14.08	0.883	0.5	0.5	9.61	1	0
41	1	5.41	13.47	0.883	1.12	0.5	8.82	1	0
30	2	5.55	18.21	0.884	20.73	18.01		1	0
74	2	4.47	14.87	0.884	84.5	0.5	19.52	1	0
66	2	4.24	14.07	0.884	4.08	0.5	105.2	2	1
38	2	4.18	11.53	0.884	151.93	0.5	3.08	2	1
47	1	3.51	13	0.885	0.5	0.5	11.44	1	0
29	1	5.01	14.26	0.886	1.32	0.5	13.42	1	0
24	1	4.58	18.7	0.887	2.41	0.5	9.2	1	0
66	2	4.58	13.26	0.887	0.5	0.5	12.54	1	0
27	2	4.8	14.95	0.887	175.8	1304	10.76	1	0
81	2	3.3	14.12	0.887	1.07	0.5	5.34	2	1
48	2	4.21	13.19	0.887	3.75	0.5	27.22	2	1
26	1	5.75	14.17	0.888	0.5	0.5	9.94	1	0
31	1	4.64	15.32	0.888	1.28	1.71	24.44	1	0
49	1	3.11	15.57	0.888	10	7.61	30.98	2	1
57	2	4.75	15.72	0.889	3.1	0.5	1.42	1	0
52	2	4.88	12.9	0.889	0.5	0.5	17.78	1	0
36	2	4.43	12.69	0.889	2.49	18.56	23.1	1	0
39	1	3.25	19.89	0.89	11.03	9.07	30.89	2	1
68	2	3.57	16.88	0.89	18.2	6.47	24.7	2	1
31	1	6.05	21.64	0.89	19.98	15.08	9.7	2	1
59	1	5.64	16.09	0.891	1.26	0.5	17.81	1	0
52	2	5.13	15.32	0.892	1.95	0.5	17.63	1	0
60	2	4.19	16.17	0.893	1.87	2.55	22.02	1	0
61	2	3.53	12.99	0.893	0.5	0.5	25.55	1	0
66	2	5.27	11.93	0.893	62.06	0.5	271.7	2	1
35	1	4.89	13.37	0.894	1.74	3.07	51.03	1	0
45	2	3.55	10.53	0.895	0.5	1.46	13.43	1	0
33	1			0.895	0.5	0.5	19.24	1	0
65	2	4.26	15.25	0.896	675.5	1.97	33.25	2	1
57	2	2.86	19.94	0.896	277.5	9.37	4.28	2	1
48	2	4.04	12.51	0.897	33.62	33.82	0.05	1	0
45	2	4.18	12.11	0.897	0.5	0.5	35.53	1	0
41	2	3.45	11.84	0.898	1.1	0.5	12.19	1	0
50	2	4.67	11.68	0.898	81.84	111.63	1.11	1	0
36	1	4.72	9.8	0.899	0.5	0.5	27.91	1	0
48	2	4.27	11.98	0.899	1.48	0.5	14.18	1	0
44	1	3.93	13.55	0.899	1.01	0.5	18.8	2	1
42	2	6	9.23	0.9	0.2	1.4	23.49	1	0
42	2	4.03	17.98	0.901	11.39	10.66	12.37	1	0
49	1	4.98	21.01	0.902	13.78	238.5		1	0
28	1	4.05	13.26	0.902	91.7	53.75	0.61	1	0
44	2	3.61	16.7	0.902	1.94	0.5	60.64	1	0
37	2	4.88	12.43	0.902	0.5	0.5	251.4	2	1
56	2	4.37	14.94	0.904	15.81	2.68	8.32	1	0
49	2	3.54	11.02	0.904	1.37	0.5	11.8	1	0
50	2	4.3	15.37	0.905	27.67	4.83	6.1	1	0
60	2	4.18	14.08	0.905	1.36	0.5	36.09	2	1
37	2	4.69	17.14	0.906	10.51	10.25		1	0
55	2	4.33	12.01	0.908	0.5	0.5	28.88	1	0
55	2	5.1	11.84	0.908	7.59	1001	505	2	1
37	2	4.44	11.69	0.909	2.59	0.5	11.26	1	0
58	1	4.4	12.64	0.909	1.62	0.5	4.77	2	1
37	2	4.02	13.04	0.91	48.22	5.32	2.01	1	0
43	2	6.81	12.01	0.91	0.1	1.4	16.11	1	0
61	2	6.6	12.4	0.91	0.2	0.7	219.21	1	0
53	1	4.87	13.28	0.91	0.5	2.54	19.7	1	0
51	2	5.87	13.45	0.91	271.1	963	4.71	2	1
56	2	4.52	11.96	0.91	0.5	0.5	60	2	1
52	2	3.89	11.56	0.911	3.35	14.36	5.58	1	0
35	1	4.31	15.35	0.911	0.5	0.5	59.62	1	0
46	1	3.52	21.21	0.911	182.8	9.24	2.79	1	0
47	1	5.01	13.72	0.913	2.66	1.43	20.99	1	0
49	2	3.17	11.42	0.913	142.37	156.66	0.55	1	0
54	2	4.86	16.04	0.913	0.86	0.13	72.9	2	1
52	2	3.09	16.66	0.914	177.9	4	23.71	2	1
23	2	4.06	12.73	0.915	3.62	0.32	18.56	1	0
61	2	3.72	10.21	0.915	10	31.72		2	1
26	1	4.15	11.27	0.917	0.5	0.5	13.86	1	0
36	2	4.84	13.48	0.917	1.62	2.2	2	1	0
57	2	4.03	18.55	0.918	17.28	8.72		1	0
35	2	3.41	13.22	0.918	0.5	0.5	53.49	1	0
36	2	3.75	11.97	0.919	1.61	0.5	6.38	1	0
57	2	3.81	13.12	0.919	1.74	56.79	15.79	2	1
49	2	2.03	13.49	0.919	310.3	4	41.02	2	1
56	2	3.2	15.91	0.919	27.81	12.42	1000	2	1
24	2	5.78	10.43	0.92	0.3	0.3	27.34	1	0
49	2	3.51	13.94	0.92	0.5	0.5	6.29	1	0
60	1	4.72	13.86	0.92	0.5	0.5	12.31	1	0
35	1	4.48	15.79	0.92	0.5	0.5	66.31	1	0
47	2	4.7	11.93	0.92	0.5	0.5	505	1	0
22	2	6.98	15.75	0.92	45.2	1077	493	2	1
60	2	4.92	19.14	0.92	7.63	0.5		2	1
62	2	2.88	17.41	0.921	19.81	600	56.15	2	1
67	2	3.14	16.93	0.921	11.75	12.15	156.5	2	1
54	2	3.97	14.41	0.922	1.08	0.5	18.25	1	0
55	1	3.97	14.41	0.922	1.08	0.5	18.25	1	0
33	2	2.69	16.16	0.922	16.66	23.72	72.14	2	1
51	1	4.12	10.46	0.923	0.5	0.5	9.7	1	0
40	1	4.61	14.25	0.923	0.5	0.5	72.69	1	0
64	1	4.18	13.36	0.923	0.5	0.5	4.54	2	1
30	2	3.04	14.75	0.923	10	16.4	18.73	2	1
67	2	4.69	22.14	0.925	15.34	11.02	246.3	2	1
55	2	3.92	14.8	0.926	1.4	0.89	47.93	1	0
31	2	4.45	12.16	0.926	2.87	0.23	6.41	1	0
65	1	4.28	11.93	0.926	1.21	0.5	505	2	1
47	2	4.52	12.22	0.927	1.43	0.5	11.95	1	0
48	2	3.91	13.72	0.927	23.76	0.5	1.64	1	0
58	2	3.68	18.98	0.927	10.28	0.5	20.34	1	0
51	1	4.05	12.95	0.927	1.57	0.5	177.4	1	0
50	2	4.37	12.9	0.927	0.5	0.5	217.2	2	1
56	1	4.18	13.74	0.928	1.54	3.61	13.87	1	0
65	2	3.73	12.12	0.928	1.88	0.5	9.53	1	0
59	2	3.07	14.81	0.928	116.2	13.24	45.75	2	1
54	2	4.97	14.24	0.929	118.38	64.85	2.32	1	0
47	1	5.19	14.42	0.929	2	0.5	3.72	2	1
43	2	6.3	13.86	0.93	1.1	0.9	4.64	1	0
29	1	6.4	15.89	0.93	0.3	0.6	5.65	1	0
31	1	5.52	13.1	0.93	1.09	2.71	15.35	1	0
49	2	4.65	14.61	0.93	2.01	0.5	91.6	1	0
39	2	5.07	11.44	0.93	6.9	3.9	55.27	2	1
68	2	4.48	17	0.93	1.05	0.5	293.2	2	1
60	2	2.97	19.35	0.93	14.67	13.53	24.37	2	1
67	1	3.74	16.14	0.93	0.5	10.83		2	1
37	2	3.88	11.63	0.931	1.39	0.5	13.66	1	0
56	2	5.06	13.03	0.931	279.51	0.48	4.29	1	0
47	2	2.8	17.9	0.931	391.2	13.28	14.69	2	1
46	1	2.72	21.46	0.932	10	10.85	22.65	1	0
24	2	2.4	17.29	0.932	400.4	166.4	57.19	1	0
36	2	4.06	10.67	0.932	0.5	0.5	136.6	1	0
71	2	4.34	11.93	0.933	0.5	0.5	505	2	1
61	2	3.65	16.36	0.933	1.26	7.29	12.37	2	1
51	2	4.7	11.38	0.934	0.5	2.55	5.27	1	0
29	2	4.64	13.47	0.934	2.6	0.5	28.26	1	0
53	2	4.04	13.8	0.934	1.42	61.96	27.89	1	0
48	2	3.93	15.09	0.934	604.4	74.47	1.65	2	1
62	2	5.36	14.05	0.935	535.77	1.33	0.43	1	0
27	2	3.16	14.98	0.935	21.73	11.42	3.71	2	1
72	2	4.81	13.45	0.936	3.26	0.5	24.47	1	0
49	2	4.81	16.56	0.937	14.42	14.27	1.46	1	0
56	1	5.91	12.86	0.938	0.5	5.57	76.6	1	0
31	2	3.91	10.72	0.938	92.43	7.13	7.6	1	0
68	2	4.35	10.86	0.938	1001	58.97	3.82	2	1
61	2	4.3	12.09	0.939	22.2	160.34	124.3	1	0
41	1	5.17	13.45	0.939	0.5	0.5	48.25	1	0
33	2	4.22	12.3	0.939	22.61	1.58	5.39	2	1
29	2	5.03	12.59	0.94	5.6	0.9	0.32	1	0
45	2	4.61	16.15	0.94	6.2	0.5	46.64	1	0
29	1	4.75	12.98	0.94	4.53	0.5	13.91	1	0
52	1	3.3	16.38	0.94	10	11.38	38.71	2	1
50	2	3.85	12.07	0.941	1.91	27.83	104.9	1	0
43	2	3.52	14.68	0.941	18.04	24.4	1001	1	0
54	1	4.47	16.6	0.941	13.48	8.45		2	1
32	1	5.25	13.66	0.942	2.09	0.5	16.52	1	0
39	2	4.2	14.45	0.942	1.15	0.5	18.26	1	0
58	2	4.74	13.06	0.944	1.23	0.5	9.42	1	0
43	2	3.63	12.38	0.944	216.22	7.18	0.45	1	0
73	2	2.9	17.41	0.944	12.86	14.02	115.6	2	1
66	2	3.04	21.68	0.944	14.15	10.63	65.28	2	1
42	2	3.58	19.75	0.944	30.85	12.78	918	2	1
48	1	4.78	11.42	0.945	1.13	0.5	25.36	1	0
45	1	4.76	12.14	0.945	7.94	0.5	17.88	1	0
35	1	5.47	11.98	0.945	120.43	1001	0.64	2	1
28	1	3.86	14.01	0.945	1.92	0.5	505	2	1
64	1	4.87	17.26	0.945	36.5	55.6	119.4	2	1
39	1	3.08	15.83	0.946	10	6.21	4.03	1	0
56	2	2.43	14.75	0.947	0.5	4	12.86	2	1
37	2	4.97	13.85	0.948	1.01	0.5	131.8	1	0
38	2	3.88	13.06	0.948	0.5	0.5	8.71	1	0
36	2	3.81	14.42	0.948	1.52	4.32	42.68	2	1
66	2	5.1	16.21	0.948	0.5	0.5	54.47	2	1
40	1	4.87	12.82	0.949	1.04	0.5	19.21	1	0
47	2	4.49	13.52	0.95	51.58	184.99	112.4	1	0
52	2	6.79	16.31	0.95	0.7	3.8	49.5	1	0
28	1	6.16	13.5	0.95	0.9	2.8	53.63	1	0
48	2	4.64	9.24	0.95	0.2	0.8	20.31	1	0
58	1	4.58	13.74	0.95	0.5	0.5	71.48	2	1
56	1	3.88	10.78	0.95	2.17	0.5	303.2	2	1
51	2	4.52	12.31	0.951	0.5	0.5	7.35	1	0
63	1	4	13.29	0.951	0.5	0.5	6.86	1	0
55	2	5.01	13.23	0.951	16.86	99.72	1.25	1	0
51	1	5.72	14.93	0.951	0.5	0.5	31.86	1	0
26	2	4.76	14.61	0.951	0.5	0.5	47.98	2	1
43	1	4.28	13.74	0.952	1.91	0.5	3.02	1	0
80	2	4.06	11.66	0.952	2.05	0.5	329	2	1
56	2	3.9	14.62	0.953	0.5	0.5	142.4	2	1
53	2	2.61	17.84	0.953	11.45	10.13	92.52	2	1
56	2	2.62	18.68	0.953	10.58	17.13	95.14	2	1
54	1	3.76	14.77	0.954	1.15	0.5	16.62	1	0
52	2	4.41	16.11	0.954	13.11	69.68	3.07	1	0
44	2	4.04	13.62	0.954	1.17	1.41	145.3	2	1
33	1	5.2	14.59	0.956	1.76	0.5	19.39	1	0
40	2	4.31	12.33	0.956	127.85	5.19	2.1	2	1
48	1	5.31	21.61	0.956	0.5	13.01		2	1
53	1	4.78	15.24	0.957	384.89	0.5	0.19	1	0
45	2	3.57	11.63	0.958	0.5	3.15	11.82	1	0
42	2	3.87	16.08	0.958	14.88	12.14	118.6	2	1
37	2	3.44	11.53	0.959	0.5	6.26	4.42	1	0
38	2	4.41	19.42	0.959	17.77	711.3	18.94	1	0
30	1	4.98	14.83	0.959	0.5	0.5	126.2	1	0
74	2	4.74	13.49	0.96	32.74	55.82	31.87	2	1
45	2	3.69	12.9	0.961	1.42	0.5	16.22	1	0
42	1	3.15	15.14	0.961	13.14	6.56	72.89	2	1
48	2	5.07	12.92	0.962	0.5	0.5	8.37	1	0
53	2	4.59	12.89	0.962	0.5	0.5	29.8	1	0
58	1	4.37	14.13	0.963	1001	121.92	0.81	1	0
43	2	3.72	13.14	0.964	15.54	300.23	44.45	1	0
45	2	2.1	17.26	0.964	262.5	4	31.86	1	0
64	1	4.39	15.52	0.966	1.22	0.5	14.13	1	0
66	2	4.52	12.35	0.966	1.77	0.5	6.17	1	0
61	2	4.32	12.22	0.966	0.5	0.5	7.11	1	0
57	2	4.38	10.53	0.966	22.37	0.5	0.65	1	0
44	1	4.85	13.98	0.966	3.58	279.99	58.91	1	0
43	2	3.7	12.06	0.967	0.5	0.5	27.33	1	0
33	2	4.06	12.67	0.967	1.02	0.5	5.13	1	0
29	2	3.84	13.05	0.968	1.39	0.26	7.2	1	0
55	2	4.5	16.1	0.968	36.4	36.4	990.1	2	1
32	2	5.08	12.54	0.969	1.27	0.5	43.13	1	0
32	1	4.53	13.39	0.969	1.36	0.5	5.68	1	0
43	2	4.5	12.36	0.969	183.64	41.6	2.28	2	1
63	2	4.25	16.76	0.969	10.25	10.49	22.02	2	1
62	2	3.5	11.84	0.97	2.56	0.5	22.33	1	0
49	2	4.86	14.64	0.97	0.2	3.1	48.62	1	0
55	1	6.02	13.02	0.97	0.2	3.9		1	0
48	2	6.43	12.56	0.97	2.4	1.5	1.11	2	1
56	2	5.12	20.28	0.97	19.84	7.95		2	1
67	2	4.43	13.82	0.971	14.02	599.32	151.4	1	0
54	1	4.46	14.01	0.971	0.5	4.83	4.08	1	0
55	2	4.63	13.05	0.971	3.4	0.5	79.52	1	0
66	2	5.45	17.88	0.974	5.97	0.5	2.94	1	0
35	2	4.84	12.68	0.976	0.5	0.5	10.63	1	0
55	2	5.03	12.45	0.976	13.58	0.5	6.69	1	0
71	2	5.14	14.67	0.976	421.8	41.04		2	1
56	2	4.6	12.1	0.977	0.5	0.5	42.21	1	0
57	1	3.99	15.84	0.977	10	7.27		1	0
36	2	2.84	14.75	0.977	13.46	8.05	44.93	2	1
44	2	4.25	12.75	0.978	0.5	0.5	19.25	1	0
41	2	4.45	12.84	0.979	1.87	0.5	505	2	1
52	1	5.51	12.02	0.98	0.2	0.1	63.27	1	0
44	1	4.78	15.09	0.98	46.88	6.19	0.08	1	0
61	1	7.12	8.67	0.98	0.2	2.7	135.24	1	0
50	2	4	12.05	0.98	0.5	0.5	18.54	2	1
34	2	5.04	13.35	0.981	0.5	1.47	13.04	1	0
24	1	5.61	13.62	0.981	0.5	0.5	10.06	1	0
52	2	4.13	11.55	0.981	15.91	21.06	54.13	2	1
71	1	4.58	14.55	0.981	0.5	0.5	18.31	2	1
61	1	4.46	13	0.983	0.58	0.4	9.17	1	0
54	2	5.15	14.42	0.983	2.07	117.55	29.25	1	0
52	2	5.37	13.96	0.983	0.7	0.89	505	2	1
48	1	3.18	17.88	0.985	28.53	12.46	1000	2	1
29	2	3.99	12.43	0.986	0.5	0.5	92.67	2	1
62	1	4.49	13.97	0.987	1.27	0.5	14.91	1	0
46	1	4.79	13.44	0.987	0.5	0.5	8.5	1	0
40	1	5.42	13.66	0.988	1.7	0.5	10.82	1	0
26	2	3.78	15.18	0.988	1.07	0.5	6.18	1	0
59	2	4.25	11.98	0.988	1.71	0.5	3.62	1	0
64	1	4.47	13.05	0.989	1.08	1.14	2.82	1	0
31	2	4.45	14.06	0.989	1.91	1.03	4.41	1	0
68	1	4.35	14.95	0.989	0.5	0.5	5.29	1	0
41	2	4.17	12.21	0.99	36.25	71.05	0.11	1	0
48	2	5.49	12.55	0.99	1.2	1.4	7.49	1	0
49	2	6.99	11.21	0.99	2	3.1	9.03	1	0
56	1	4.92	13.09	0.99	0.5	0.5	8.96	1	0
39	2	3.9	12.64	0.99	0.5	0.5	77.72	2	1
70	2	6.44	10.73	0.99	87.5	0.6	2.77	2	1
22	1	4.86	13	0.991	0.5	0.5	42.51	1	0
57	2	4.03	12.34	0.991	1.64	0.5	5.86	2	1
32	2	3.63	14.37	0.992	1.62	0.5	4.8	1	0
53	2	3.94	13.39	0.992	0.5	0.5	505	2	1
56	2	5.08	13.86	0.993	0.5	2.25	17.54	1	0
41	1	5.42	11.82	0.993	1	0.5	5.72	1	0
64	1	4.49	13.02	0.993	1.44	1.22	8.29	2	1
37	2	4.71	11.92	0.994	19.8	894.86	41.85	1	0
66	2	3.94	13.51	0.995	1.29	0.5	25.83	1	0
54	2	4.36	13.71	0.995	1.41	0.5	257.7	1	0
60	1	5	12.48	0.995	0.5	0.5	9.89	1	0
21	2	4.74	17.79	0.995	7.6	0.5	12.64	1	0
59	1	3.74	15.06	0.995	1.56	3.47	4.7	2	1
43	2	3	16.67	0.995	23.96	5	68.61	2	1
40	1	5.11	12.85	0.996	0.5	0.5	14.52	1	0
38	2	3.92	11.95	0.996	1.13	0.5	27.09	1	0
53	2	2.56	15.02	0.997	41.17	91.41	7.37	1	0
46	2	4.35	12	0.999	0.5	0.5	30.59	1	0
53	2	3.94	15.16	1	131.63	0.5	1.54	1	0
39	1	3.91	14.38	1	208.9	19.18	130.8	2	1
65	1	3.62	20.33	1	32.51	33.16	26.11	2	1
36	2	5.11	16.11	1.002	0.5	2.18	11.23	1	0
48	2	3.46	12.66	1.002	4.65	0.5	49.3	2	1
36	2	4.31	12.95	1.003	12.19	0.5	59.84	1	0
48	1	4.15	11.15	1.004	0.5	0.5	8.6	2	1
55	2	5.19	11.62	1.005	0.5	0.5	4.64	1	0
42	2	3.85	13.43	1.005	0.5	0.5	9.98	1	0
48	1	3.68	13.95	1.007	35.97	0.5	34.15	1	0
66	1	4.03	12.69	1.007	0.5	0.5	136.6	2	1
46	2	5.13	14.19	1.008	0.5	0.5	11.64	1	0
65	2	3.96	14.61	1.009	1.11	0.5	9.05	2	1
40	2	3.53	11.86	1.009	2.43	0.5	7.57	2	1
43	2	6.29	14.32	1.01	0	2	6.48	1	0
52	2	4.66	10.31	1.01	2.25	0.5	5.3	1	0
33	2	4.86	18.15	1.01	10.58	28.08		1	0
53	2	3.87	21.86	1.01	114.7	87.64	12.15	1	0
55	2	2.95	15.08	1.01	448.2	39.11	4.26	1	0
77	2	5.39	12.26	1.01	31.5	33.7	10.57	1	0
53	1	2.83	19.33	1.01	10	20.85	273.2	2	1
39	2	2.51	12.19	1.01	0.5	6.29	24.56	2	1
40	2	2.03	13.99	1.01	10	5.91	83.62	2	1
43	1	5.3	15.04	1.011	2.43	1.84	21.63	1	0
35	2	4.07	13.32	1.012	2.09	0.5	8.19	1	0
41	2	4.27	13.33	1.012	1	0.5	16.7	1	0
64	2	4.58	12.67	1.012	212.76	2.29	0.23	1	0
51	1	3.82	12.57	1.012	2.71	0.5	14.61	1	0
59	2	4.07	12.87	1.012	1.18	0.5	11.44	1	0
32	1	5.32	12.6	1.012	1.32	0.5	17.15	1	0
53	1	4.65	14.32	1.012	0.5	0.5	46.52	2	1
52	1	6.21	15.83	1.013	1.99	0.5	10.26	1	0
32	2	3.76	13.81	1.013	4.25	46.54	7.76	1	0
47	2	4.7	13.84	1.013	0.5	2.09	35.06	1	0
30	2	4.44	13.65	1.014	0.5	0.5	19.18	1	0
61	1	4.26	11.19	1.014	1.11	5.6	6.17	1	0
39	2	4.27	13.64	1.015	676.64	0.23	6.84	1	0
36	2	3.57	13.85	1.016	0.5	0.5	12.02	1	0
62	1	4.84	14.51	1.017	0.5	0.5	13.85	2	1
75	1	5.21	15.05	1.017	38.81	18.2	5.08	2	1
38	2	4.35	12.23	1.018	0.5	0.5	38.45	1	0
44	1	5.01	13.89	1.019	0.5	0.5	39.17	1	0
53	2	5.15	12.42	1.019	0.5	0.5	17.63	1	0
41	2	5.66	10.94	1.02	0	0.2	15.14	1	0
45	1	5.78	13.86	1.02	0.5	3.5	7.8	1	0
64	1	3.79	15.24	1.02	1.17	0.5	8.42	1	0
59	2	4.07	17.98	1.02	29.99	12.79	0.1	1	0
29	2	4.56	14.48	1.02	1.04	0.5	4.6	1	0
58	2	4.34	10.63	1.02	3.18	0.53	86.88	2	1
70	2	3.96	15.81	1.02	41.95	48.26	96.87	2	1
46	1	2.47	14.68	1.02	16.57	6.42	28.97	2	1
45	2	2.86	15.61	1.02	10	20.86	20.41	2	1
31	2	5.44	21.15	1.02	151.2	32.76	1001	2	1
24	1	5.26	13.42	1.021	1.07	0.5	12.34	1	0
64	2	3.45	13.68	1.022	12.55	0.5	15.85	1	0
51	1	5.21	13.69	1.022	0.5	2.25	30.56	2	1
50	1	4.68	11.67	1.023	0.5	0.5	9.97	1	0
47	1	4.89	15.14	1.024	0.5	0.5	16.3	1	0
27	2	3.04	13.14	1.024	7.07	0.5	81.1	1	0
55	2	4.05	12.56	1.025	1.98	0.5	446.6	1	0
64	2	4.97	15.55	1.025	0.5	0.5	14.31	1	0
59	2	4.32	12.32	1.025	1.4	0.5	32.26	1	0
31	2	4.24	13.27	1.025	0.5	0.5	5.28	1	0
56	2	3.66	15.09	1.025	2.93	0.5	15.39	1	0
36	2	3.89	12.98	1.026	0.5	0.5	7.78	1	0
58	2	3.85	10.78	1.026	0.5	1.72	17.18	1	0
64	1	4.99	13.57	1.028	0.5	0.5	307.8	2	1
55	2	5.05	14.87	1.028	28.2	69.4		2	1
54	1	6.6	10.04	1.03	0.2	1.7	4.76	1	0
37	1	4	14.2	1.03	0.5	0.5	3.04	1	0
45	2	4.75	15.88	1.03	12.91	18.77		1	0
40	2	4.56	11.49	1.03	0.5	32.3	3.42	1	0
21	2	5.84	13.18	1.03	0.6	1.8	4.42	1	0
31	2	4.68	14.48	1.03	217.23	9.47	0.85	1	0
56	2	4.28	14.59	1.03	3.44	10.97	18.55	1	0
28	2	5.7	11.05	1.03	0.3	0.7	21.99	2	1
38	2	3.23	14.62	1.03	13.25	19.38	26.13	2	1
49	1	3.1	18.63	1.03	13.09	12.91	70.92	2	1
62	2	3.4	15.83	1.03	10.79	10.47	13.15	2	1
52	2	4.08	12.71	1.03	693.5	21.24		2	1
49	1	4.75	17.7	1.03	12.11	52.78		2	1
73	1	4.8	12.65	1.031	2.12	0.5	67.24	1	0
37	1	3.72	11.03	1.031	0.5	0.5	12.01	1	0
41	2	4.25	11.1	1.031	1.02	0.5	7.96	1	0
49	2	3.95	14.22	1.031	16.47	130.85	45.47	1	0
51	2	4.02	12.54	1.031	0.5	0.5	15.53	1	0
56	1	4.6	12.25	1.031	0.5	0.5	505	2	1
33	2	4.09	11.96	1.033	40.07	335.41	103	2	1
76	2	5.02	15.37	1.036	0.5	0.5	110.3	1	0
40	2	4.04	13.89	1.036	109.21	47.87	1.61	1	0
63	2	4.3	16.84	1.036	0.5	4.01	18.68	2	1
46	1	4.49	11.42	1.037	1.8	0.26	4	1	0
52	1	5.09	12.64	1.037	0.5	0.5	33.67	1	0
51	2	4.86	11.89	1.037	0.5	3.46	73.4	2	1
37	1	4.41	11.24	1.038	0.5	0.5	45.72	1	0
68	2	5.06	12.24	1.038	1.51	0.5	83.82	2	1
62	1	5.07	11.57	1.039	1.47	0.5	418.5	2	1
40	2	4.2	12.58	1.039	0.5	2.54	9.24	2	1
42	2	4.19	13.64	1.04	3.1	0.69	6.94	1	0
55	2	6.15	13.04	1.04	0.4	2.6	3.39	1	0
51	1	5.55	10.6	1.04	0.6	0.7	6.08	1	0
22	2	4.73	12.73	1.04	513.95	28.17	0.54	1	0
32	1	5.44	19.46	1.04	15.52	12.47		1	0
23	1	5.77	9.68	1.04	0.2	0.8	39.6	2	1
40	1	5.49	12.81	1.04	0.1	1	29.99	2	1
68	2	4.07	13.09	1.04	0.82	3.58	450.1	2	1
47	2	2.89	14.24	1.04	10	22.56	14.72	2	1
41	2	2.85	12.71	1.04	16.86	34.09	67.99	2	1
68	1	5.02	18.56	1.04	0.5	4		2	1
51	1	3.06	18.07	1.04	0.5	10.6	41.32	2	1
54	2	5	11.99	1.042	1.24	0.55	8.18	1	0
64	2	4.38	14.56	1.042	22.31	13.59	6.9	1	0
59	1	4.92	10.87	1.042	2.06	1.8	23.9	1	0
40	2	3.93	12.88	1.043	0.5	0.5	130.4	1	0
44	1	3.16	12.56	1.043	0.5	0.5	10.71	1	0
63	2	4.83	13.48	1.043	1.06	0.5	505	2	1
56	2	4.28	11.28	1.044	1.87	0.5	18.12	1	0
53	2	4.11	12.32	1.045	2.78	0.5	10.27	1	0
32	2	4.2	14.17	1.045	451.84	3.74	5.14	1	0
31	2	4.28	11.31	1.045	488.06	0.5	3.23	1	0
53	1	3.35	8.45	1.046	0.5	0.5	2.35	1	0
56	2	3.72	10.76	1.046	1.18	0.5	61.12	1	0
56	1	3.84	14.31	1.046	0.5	0.5	20.4	1	0
46	2	4.26	11.99	1.046	0.5	1.09	206.4	2	1
50	2	3.73	15.06	1.047	0.5	0.5	10.34	1	0
53	2	4.13	11.78	1.047	0.5	0.5	259.8	1	0
32	1	4	13.91	1.047	0.5	0.5	25.45	1	0
47	1	3.65	13.6	1.048	0.5	1.53	24.51	1	0
59	2	4.29	12.66	1.048	1.35	0.5	53.29	2	1
48	1	6.2	13.99	1.049	3.81	0.5	28.46	1	0
55	1	5.94	11.58	1.05	0.5	7.3	5.56	1	0
59	2	5.39	9.88	1.05	0.4	1.3	14.17	1	0
40	2	5.57	12.95	1.05	1.4	0.9	22.42	1	0
58	2	5.71	11.61	1.05	0.1	1.4	67.83	2	1
46	1	3.94	12.77	1.05	0.5	0.5	203.6	2	1
46	2	2.99	14.85	1.05	12.93	11.26	14.5	2	1
57	1	2.81	14.37	1.05	7.25	6	2.91	2	1
67	1	4.68	16.13	1.05	0.5	15.42		2	1
55	1	4.99	17.1	1.05	12.88	11.36		2	1
54	2	4.64	11.85	1.052	5.21	310.98	24.54	1	0
73	2	4.79	10.87	1.053	0.5	0.5	13.22	1	0
38	1	4.03	13.06	1.054	0.5	0.5	24.13	1	0
48	2	3.99	12.48	1.054	1.05	0.5	52.18	2	1
49	1	5.39	12.75	1.055	1.62	0.5	146.2	2	1
53	1	4.06	15.3	1.056	2.13	0.5	30.03	1	0
56	2	4.22	13.66	1.056	1.84	0.5	357.1	2	1
48	2	4.54	13.94	1.058	2.6	0.5	28.22	1	0
57	2	4.56	18.52	1.058	384.11	753.52	3.05	1	0
62	2	6.63	15.35	1.06	0.3	2.5	7.08	1	0
39	1	5	12.75	1.06	0.7	0.9	19.69	1	0
40	2	5.26	10	1.06	0.3	1.1	116.99	1	0
51	2	4.17	14.1	1.06	19.44	0.5	19.68	1	0
33	1	4.3	13.15	1.06	0.5	1.11	7.31	1	0
46	1	3.04	17.77	1.06	10	8.39	15.8	1	0
47	2	5.28	19.73	1.06	18.45	8.6	77	1	0
50	2	4.88	16.09	1.06	0.8	2.22	505	2	1
15	2	3.27	14.31	1.06	22.54	5.71	1000	2	1
16	1	4.18	18.26	1.06	17.11	32.92	147.3	2	1
74	1	4.19	17.18	1.06	13.61	20.07		2	1
38	1	4.64	18.77	1.061	39.7	39.8		1	0
53	2	4.87	12.14	1.063	7.44	0.5	11.3	1	0
39	1	4.4	13.68	1.063	9.53	0.5	473.3	1	0
70	2	3.97	13.25	1.066	2.4	0.5	7.39	2	1
34	2	4.28	11.8	1.067	1.29	4.13	27.57	1	0
30	2	4.13	14.95	1.068	0.5	0.5	12.56	1	0
55	1	3.9	10.96	1.069	0.5	0.5	26.75	1	0
40	2	4.08	12.2	1.069	1.19	1.18	13.93	1	0
64	1	4.27	13.59	1.069	0.5	13.66	298.4	2	1
46	2	4.06	11.65	1.07	26.8	0.5	80.14	1	0
40	2	6.05	13.08	1.07	0.2	1.1	322.59	1	0
43	2	3.92	12.11	1.07	1.91	9.02	4.73	1	0
48	1	2.56	17.33	1.07	13.71	5.98	0.15	1	0
37	1	5.83	17.97	1.07	0.5	7.99	2.81	1	0
49	2	3.79	20.38	1.07	25.1	5	1000	2	1
43	1	5.54	17.77	1.07	14.53	15.08	726.69	2	1
30	2	3.78	14.9	1.071	0.5	0.5	47.27	1	0
36	2	4.38	13.67	1.071	0.5	0.5	19.61	1	0
49	2	4.11	14.47	1.073	14.58	4.82	25.11	1	0
55	1	4.14	11.3	1.074	1.54	1.24	4.51	2	1
56	1	4.53	12.52	1.075	0.5	3.47	98.1	1	0
34	1	4.28	13.03	1.076	0.5	0.5	5.53	1	0
31	2	4.79	10.78	1.076	1.35	1.77	6.22	1	0
54	1	3.91	13.68	1.076	0.5	0.5	13.63	1	0
39	2	4.43	11.99	1.076	0.5	0.5	9.41	1	0
72	2	5.47	12.93	1.076	1.01	0.5	192.4	2	1
60	1	4.54	13.84	1.077	1.56	0.5	79.17	2	1
37	2	4.13	15.72	1.078	1.49	0.5	20.38	1	0
36	1	4.14	15.31	1.078	12.59	17.34	4.41	1	0
55	1	4.69	16.14	1.078	1.4	0.5	28.55	2	1
57	2	5.21	14.2	1.078	27.2	44.2		2	1
50	2	4.64	15.43	1.079	1.79	2.5	6.09	1	0
50	2	3.4	12.37	1.08	3.68	0.5	46.14	1	0
47	2	4.85	16.25	1.08	17.53	27.54	24.61	1	0
41	1	3.27	18.15	1.08	10	19.64	37.52	1	0
37	2	6.15	13.8	1.08	0.8	7.7	15.43	1	0
28	2	4.66	13.58	1.08	3.15	0.5	47.69	1	0
33	2	4.38	12.27	1.08	45.92	13.91	12.7	1	0
66	1	4.65	15.46	1.08	1.23	4.84	48.44	2	1
55	2	3.16	17.76	1.08	18.08	13.72	188.5	2	1
57	2	3.03	14.78	1.08	46.98	4	1001	2	1
55	2	2.18	12.44	1.08	0.5	5.73	126.4	2	1
55	2	2.38	14.47	1.08	10	6.42	19.23	2	1
48	2	2.7	15.57	1.08	292.2	10.34	1.2	2	1
48	2	3.28	12.92	1.081	0.5	0.5	5.8	1	0
42	2	3.55	12.59	1.081	0.5	0.5	185.4	2	1
27	2	3.89	12.74	1.082	60.66	1001	0.49	1	0
29	1	4.84	17.2	1.082	0.5	0.5	58.28	1	0
61	1	5.09	13.17	1.082	1.28	1.85	33.84	1	0
29	2	4.66	14.86	1.082	1.31	0.5	21.97	2	1
53	2	3	14.04	1.083	48.59	39.24	0.04	1	0
31	2	4.77	12.91	1.084	0.5	0.5	35.81	1	0
51	2	4.11	13.49	1.086	1.23	3.97	50.82	1	0
51	2	4.98	12.92	1.086	1.15	0.5	17.27	2	1
43	2	4.67	11.75	1.087	1.55	0.5	32.3	1	0
29	2	5.24	15.58	1.089	0.5	1.28	41.36	1	0
17	2	5.1	15.24	1.089	0.5	0.5	409.2	2	1
40	2	4.42	12.46	1.09	0.69	0.54	11.93	1	0
51	2	3.87	11.43	1.09	1.93	0.5	5.55	1	0
43	2	3	19.5	1.09	10	7.65	58.38	1	0
39	2	3.3	17.88	1.09	10	5.67	115.4	1	0
59	2	4.01	18.24	1.09	28.7	4		1	0
46	2	5	9.84	1.09	0.8	0.4	9.06	1	0
46	2	4.89	15.71	1.09	0.2	0.4	21.35	1	0
36	2	3.33	18.47	1.09	63.97	8.46	1.24	1	0
24	2	2.86	16.51	1.09	10.65	21.32	39.74	2	1
56	2	3.14	18.42	1.09	15.71	13.17	83.95	2	1
52	1	3.3	17.04	1.09	10	9.78	24.94	2	1
77	2	2.52	16.55	1.09	28.66	29.23	5.31	2	1
64	2	2.52	17.23	1.09	11.35	9.52	299.9	2	1
38	2	3.25	14.63	1.09	0.5	4	131.7	2	1
37	2	3.64	10.87	1.091	1.14	0.5	13.79	1	0
34	2	4.25	13.93	1.091	345.81	977.52	6.5	1	0
44	2	3.31	14.15	1.091	18.52	11.81	13.27	1	0
47	1	3.96	14.54	1.091	1.82	0.5	20.52	2	1
53	2	5.82	14.69	1.092	73.28	397.69	54.79	1	0
35	2	4.34	13.99	1.092	2.79	0.5	9.51	1	0
29	2	5.07	13.98	1.094	1	0.5	13.24	1	0
38	2	4.33	12.06	1.094	0.5	0.5	13.41	1	0
37	2	3.95	12.94	1.094	1.23	0.5	141.7	2	1
54	1	5.15	11.77	1.095	0.5	0.5	7.26	1	0
50	2	3.94	12.93	1.095	0.5	0.5	36.17	1	0
42	1	5.19	12.21	1.096	2.07	0.5	5.96	1	0
65	1	4.26	12.16	1.097	0.5	2.31	13.33	1	0
31	1	4.5	13.02	1.097	522.38	1.2	16.12	1	0
48	1	4.15	13.82	1.098	1.14	0.5	124.1	1	0
66	1	4.48	11.75	1.099	0.5	0.5	21.12	1	0
65	1	5.05	14.12	1.099	0.5	1.04	22.81	1	0
47	2	4.12	16.13	1.1	17.26	15.06	4.62	1	0
46	1	5.94	12.87	1.1	0.5	0.7	25.53	1	0
48	1	6.49	12.93	1.1	0.3	1.2	44.82	1	0
70	1	4.49	12.13	1.1	0.5	0.5	3.64	2	1
28	2	5.15	9.33	1.1	0.3	1.4	485	2	1
52	2	3.94	12.32	1.101	1.97	0.5	3.01	1	0
62	2	4.04	13.27	1.102	0.5	0.5	10.87	1	0
52	1	4.64	14.66	1.102	0.5	0.5	12.16	1	0
50	2	4.63	15.91	1.102	1.43	0.5	505	1	0
21	1	4.61	12.56	1.102	4.3	1.01	38.98	1	0
57	2	4.03	13.38	1.104	0.5	0.5	10.39	1	0
62	2	4.45	12.83	1.105	140.45	0.5	11.03	1	0
30	2	3.62	15.25	1.106	3.15	0.5	6.61	1	0
35	1	4.22	12.25	1.106	1.35	0.5	3.74	1	0
26	2	4.07	12.78	1.107	1.68	0.5	8.43	1	0
22	2	4.99	15.91	1.107	1.86	0.5	284	1	0
62	1	3.94	13.16	1.107	2.43	0.5	201.1	2	1
43	2	4.24	12.31	1.108	1.46	0.5	13.28	1	0
50	2	4.07	13.19	1.108	1	0.5	22.72	1	0
20	2	3.59	12.68	1.108	0.5	0.5	262.1	2	1
44	1	5.12	13.98	1.109	2.55	0.5	7.95	1	0
49	2	4.02	10.66	1.109	0.5	4.12	24.03	1	0
42	2	4.19	12.84	1.109	0.5	0.5	18.61	1	0
26	1	4.84	15.66	1.109	1.29	1.47	40.2	1	0
30	1	4.87	11.2	1.109	1.02	0.5	12.41	1	0
53	2	3.89	15.13	1.11	1.55	0.5	6.73	1	0
51	2	4.35	16.74	1.11	107.8	196.1	2.81	1	0
37	2	3.5	13.86	1.11	18.93	7.58	35.43	1	0
58	2	2.29	15.08	1.11	15.81	9.15	470.2	2	1
44	1	3.9	18.21	1.11	13.96	9.52	23.82	2	1
55	1	3.59	20.56	1.11	24.59	22.44	1000	2	1
56	1	4.38	13.35	1.112	0.5	0.5	25.05	1	0
36	1	5.19	12.56	1.112	0.5	0.5	16.15	1	0
31	2	4.32	12.27	1.112	0.5	1.72	8.52	1	0
36	2	3.92	14.63	1.113	1.21	0.5	4.31	1	0
41	2	3.61	12	1.113	14.28	106.71	2.39	1	0
36	2	4.59	11.23	1.113	0.5	0.5	5.19	1	0
47	2	4.44	13.91	1.113	0.5	0.5	15.33	2	1
73	2	3.87	13.42	1.114	0.5	0.5	11.1	1	0
58	2	4.58	18.39	1.114	38.8	45.6		1	0
55	2	4.93	14.31	1.115	0.5	0.5	17.84	1	0
28	2	4.46	13.76	1.115	14.07	1001	16.5	1	0
49	1	5.1	13.87	1.115	2.28	0.5	10.35	2	1
55	1	4.65	12.06	1.115	1.79	2.1	260.8	2	1
69	1	4.45	13.21	1.116	1.24	0.5	3.04	1	0
59	1	4.67	16.15	1.116	1.49	2.7	25.25	1	0
46	1	4.46	13.26	1.116	1.47	0.5	8.44	1	0
31	2	4.27	14.26	1.116	35.4	257.32	5.5	1	0
21	2	4.52	11.25	1.116	3.62	0.5	441.9	1	0
33	2	4.24	12.93	1.116	0.5	0.5	23.67	1	0
29	1	4.95	13.29	1.117	0.49	2.93	1.47	1	0
31	1	4.9	14.3	1.117	1.13	0.5	34.74	1	0
47	2	3.5	11.95	1.118	0.5	1.73	9.73	2	1
47	2	4.29	16.91	1.119	92.4	1304		1	0
47	2	3.94	14.66	1.12	479.6	486.2		1	0
43	1	5.09	18.67	1.12	0.5	12.57		1	0
50	2	6.13	10.89	1.12	5	1.5	3.07	1	0
37	2	5.84	10.64	1.12	1.3	252.1	18.47	1	0
68	2	4.74	16.1	1.12	0.1	6.4	470	2	1
33	2	4.88	9.81	1.12	0.3	4.8	470	2	1
67	2	4.38	15.33	1.12	30.47	0.5	9.24	2	1
54	2	2.9	16.71	1.12	0.5	9.19	33.41	2	1
46	1	3.66	18.11	1.12	10	6.1	71.53	2	1
72	1	2.87	15.35	1.12	0.5	4	158.4	2	1
54	2	4.22	18.27	1.12	303.6	600	98.62	2	1
43	1	5.12	20.42	1.12	21.88	10.42		2	1
36	2	3.81	12.63	1.121	6.56	35.26	16.79	1	0
54	2	3.32	11.65	1.122	96.77	872.17	0.12	1	0
56	2	4.95	15.15	1.123	1.19	1.45	43.99	1	0
43	2	4.4	14.86	1.123	41.25	130.33	0.29	2	1
34	2	3.94	13.86	1.124	39.67	0.5	10.43	1	0
52	2	4.73	11.83	1.124	0.5	0.5	17.71	1	0
24	2	4.52	14	1.125	2.38	0.5	11.7	1	0
41	1	4.44	13.07	1.126	0.69	12.48	20.18	1	0
41	1	4.69	12.33	1.127	1.89	0.5	12.86	1	0
65	2	3.66	14.48	1.127	0.5	0.5	8.08	2	1
35	2	4.52	15.32	1.127	0.69	0.9	8.12	2	1
54	2	4.21	12.44	1.128	0.5	0.5	7.31	1	0
31	2	4.06	13.7	1.128	0.5	0.5	260.5	1	0
45	1	4.13	13.16	1.128	0.5	0.5	281.9	2	1
53	2	4.07	13.93	1.129	1.04	43.34	17.34	1	0
40	1	5.48	13.11	1.129	0.5	0.5	13.37	1	0
28	2	5.55	12.63	1.13	3.4	50	4.83	1	0
49	2	4.35	13.43	1.13	1.06	0.5	20.8	1	0
55	1	4.25	16.29	1.13	66.26	26.05		1	0
23	2	4.47	15.58	1.13	1.23	0.5	37.52	1	0
57	1	4.44	12.61	1.13	0.5	1.47	8.44	1	0
33	1	4.88	13.36	1.13	1.33	0.5	20.62	1	0
38	2	4.51	13.79	1.13	1.05	0.5	13.54	2	1
42	2	3.95	18.77	1.13	121.4	28.34	18.55	2	1
29	2	4.06	16.87	1.13	19.15	8.51	1000	2	1
45	2	2.59	18.22	1.13	19.72	4	48.43	2	1
64	2	3.42	19.2	1.13	0.5	26.31	145.1	2	1
60	2	3.19	15.77	1.13	36.01		23.44	2	1
51	2	5.39	17.04	1.13	20.2	47.7		2	1
67	2	2.94	16.59	1.13	36.94	15.03	0.1	2	1
53	2	4.47	14.43	1.131	184.97	4.54	0.15	1	0
30	2	4.44	12.74	1.132	0.5	0.5	5.18	1	0
24	2	3.94	9.57	1.132	173.78	89.56	1.41	1	0
40	2	5.03	15.61	1.132	543.58	158.3	0.81	1	0
56	2	3.99	17.38	1.133	1.95	14.34	13.59	1	0
48	2	4.77	14.13	1.133	91.23	1001	101	1	0
36	1	4.06	14.66	1.133	0.5	114.6		1	0
32	2	4.14	14.36	1.133	0.5	42.68		1	0
34	2	4.66	12.4	1.133	12.39	0.5	6.71	1	0
50	2	4.51	11.89	1.135	19.58	45.79	90.53	1	0
70	2	4.09	12.32	1.135	1.63	0.5	67.12	2	1
35	2	4.52	14.44	1.135	43.1	56.4		2	1
64	1	4.36	14.03	1.136	0.5	0.5	2.23	1	0
48	2	3.83	13.07	1.137	0.5	0.5	6.63	1	0
58	1	4.88	12.82	1.137	1.6	0.5	21.51	1	0
51	2	4.83	12.43	1.137	5.43	648.92	220.5	1	0
43	1	4.96	16.64	1.137	1.39	0.5	14.54	1	0
67	2	4.27	12.94	1.137	1.19	0.5	28.47	1	0
31	2	4.97	13.49	1.137	206.89	0.5	4.31	1	0
59	2	5.21	16.06	1.138	126.85	0.5	12.57	1	0
46	2	4.24	12.42	1.138	0.5	0.5	10.48	1	0
67	1	3.64	15.9	1.138	1.13	0.5	10.17	2	1
30	2	5.15	15.69	1.139	1.55	0.5	50.31	2	1
60	1	5.65	10.88	1.14	1.7	0.6	16.65	1	0
35	2	3.99	12.31	1.14	31.78	3.9	0.58	1	0
53	2	5.57	9.53	1.14	0.1	2.9	4.15	1	0
63	2	4.61	10.47	1.14	0.4	4.4	17.53	1	0
55	2	4.3	14.19	1.14	0.5	0.5	10.78	1	0
35	2	5.75	10.97	1.14	1.3	3.2	12.49	1	0
41	2	4.68	11.91	1.14	0.5	1.25	61.75	1	0
49	2	3.87	12.91	1.14	1.07	0.5	384.4	2	1
52	2	3.5	14.13	1.14	32.2	159.7	1000	2	1
66	2	4.37	16.31	1.14	12.36	4		2	1
21	2	4.29	14.53	1.141	0.5	0.5	60.03	1	0
42	2	4.86	15.93	1.142	0.5	0.5	10.83	1	0
31	2	3.99	12.18	1.142	4.53	0.5	1.75	1	0
50	2	4.15	11.29	1.142	0.5	0.5	10.05	1	0
30	2	5.04	15.68	1.142	57.12	507.56	6.82	2	1
55	2	3.89	11.87	1.144	0.5	0.5	7.61	1	0
54	2	4.11	12.41	1.144	0.5	0.5	7.55	1	0
42	2	3.89	13.79	1.145	4.17	2.91	63.14	1	0
49	2	5.27	12.73	1.147	2.26	0.5	26.12	1	0
39	2	4.58	14.09	1.147	2.39	0.5	43.37	1	0
66	1	4	14.44	1.148	0.5	0.5	140.2	1	0
44	1	4.82	15.89	1.148	4.89	0.5	7.28	1	0
42	2	4.05	13.38	1.148	8.78	0.5	88.28	2	1
69	2	4.44	11.68	1.149	1.14	17.17	505	2	1
38	1	4.52	11.61	1.15	2.7	0.5	6.06	1	0
54	1	5.07	12.5	1.15	0.5	0.5	50.46	2	1
71	1	2.52	16.65	1.15	10	5	16.35	2	1
52	2	3.17	14.75	1.15	10	13.23	56.19	2	1
54	1	5.17	18.25	1.15	19.49	41.81		2	1
33	2	4.52	11.32	1.152	1.66	0.5	367.8	1	0
51	2	5.19	11.49	1.153	20.95	71.77	2.28	1	0
54	2	3.61	11.99	1.153	6.13	0.5	9.97	1	0
55	2	3.75	13.34	1.153	1001	4.43	5.3	1	0
36	1	5.67	14.11	1.155	0.5	0.5	36.91	1	0
34	2	4.34	13.79	1.155	50.41	35.2	26.64	1	0
33	2	3.85	15.65	1.156	1.11	0.5	14.6	1	0
55	1	5.7	12.47	1.156	2.87	0.5	5.11	1	0
41	2	5.04	11.45	1.157	0.5	0.5	13.11	1	0
29	2	4.49	11.52	1.157	5.58	0.5	2.05	1	0
44	2	3.82	12.95	1.157	675.65	59.69	1.01	1	0
74	2	4.97	13.15	1.158	0.5	0.5	12.79	1	0
50	2	4.56	14.42	1.159	0.5	0.5	17.11	1	0
38	2	3.84	12.25	1.159	2.59	0.5	31.07	1	0
48	2	3.46	11.71	1.16	0.5	0.5	4.59	1	0
25	2	4.64	10.49	1.16	0.4	0.8	6.68	1	0
46	2	4.14	12.52	1.16	2.37	0.5	4.9	1	0
48	2	6.23	14.25	1.16	0.4	0.3	15.75	1	0
66	1	5.23	11.45	1.16	2.1	295.8	13.69	2	1
45	2	3.84	19.62	1.16	10	24.44	366.6	2	1
76	2	2.53	18.4	1.16	0.5	4	21.68	2	1
62	2	5.31	18.43	1.16	33.43	71.92		2	1
39	2	4.39	12.16	1.161	0.5	0.5	13.84	1	0
50	1	4.51	12.41	1.161	16.25	0.5	0.63	2	1
45	2	4.49	12.75	1.161	0.5	0.5	64.39	2	1
50	2	4.62	15.72	1.162	1.93	0.5	2.16	1	0
37	2	4.45	13.01	1.162	0.5	0.5	13.36	1	0
35	1	3.79	14.72	1.162	0.5	0.5	12.46	1	0
56	1	4.96	13.36	1.163	1.11	0.5	4.22	2	1
69	2	5.03	14.98	1.163	1.12	4.62	146	2	1
40	2	5.29	11.76	1.164	1.47	35.41	30.11	1	0
41	2	4.49	12.25	1.164	0.5	1.56	15.09	2	1
36	1	4.26	11.9	1.165	2.21	0.5	18.03	1	0
48	1	4.81	15.56	1.165	0.5	34.93		2	1
53	1	3.3	11.43	1.166	62.78	17.67	12.99	1	0
38	1	5.08	15.01	1.167	0.5	2.61	6.08	1	0
43	2	3.74	12.78	1.167	27.32	228.92	3.26	1	0
51	2	4.35	12.8	1.168	3.95	1.77	8.73	1	0
35	2	4.99	13.92	1.168	496.63	12.3	1.89	1	0
32	2	3.8	13.66	1.168	3.23	0.5	19.24	1	0
33	2	4.01	14.45	1.169	0.5	0.5	12.24	1	0
43	1	4.63	11.8	1.169	0.5	2.33	4.57	1	0
52	1	4.36	14.17	1.169	2.29	0.5	16.76	1	0
25	1	4.88	13.8	1.169	1.09	1.65	10.39	1	0
66	2	4.17	13.95	1.17	0.5	8.91	47.21	1	0
37	2	6.01	12.42	1.17	0.9	1	36.33	1	0
43	2	4.79	11.97	1.17	0.4	2.3	117.1	2	1
50	1	5.08	12.83	1.17	0.6	1.3	485	2	1
36	2	4.43	14.57	1.17	2.77	4.78	8.31	2	1
36	2	3.93	14.01	1.17	0.5	16.89		2	1
57	2	3.26	15.54	1.17	13.95	6.61	20.14	2	1
31	2	4.02	13.4	1.17	15.02	7.04	1.69	2	1
50	2	2.76	13.98	1.17	10	8.84	6.39	2	1
46	2	4.26	14.43	1.171	0.5	0.5	78.55	1	0
59	1	4.19	13.06	1.171	2.9	0.6	505	2	1
31	2	4.34	18.14	1.172	1.36	0.5	47.05	1	0
53	2	4.82	18.48	1.172	23.9	40.9	77.51	2	1
41	2	4.35	13.65	1.173	2.06	0.5	8.26	1	0
55	2	4.57	13.47	1.173	2.41	0.5	5.19	1	0
42	2	3.85	12.71	1.174	1.41	0.5	16.58	1	0
35	2	3.85	13.76	1.174	1.3	12.21	7.55	1	0
48	2	3.66	13	1.175	621.16	2.47	1.02	1	0
68	2	3.71	13.23	1.175	0.5	0.5	13.6	1	0
40	2	4.1	13.67	1.176	0.89	0.34	5.21	1	0
46	2	3.63	12.34	1.176	287.4	2.46	0.53	1	0
46	2	3.29	14.99	1.177	0.5	0.5	27.03	1	0
51	1	5.39	13.62	1.177	0.5	0.5	39.12	1	0
36	2	4.37	14.86	1.178	1.09	0.5	12.47	1	0
58	2	4.1	14.57	1.178	0.5	0.5	31	1	0
52	2	5.26	11.28	1.178	244.76	0.5	50.22	2	1
67	2	4.07	12.23	1.179	1.01	2.35	203.3	1	0
54	2	4.36	14.52	1.179	0.5	0.5	10.58	1	0
46	2	4.43	13.46	1.179	3.29	0.5	6.52	1	0
29	2	5.11	14.78	1.18	22.3	25.6	195.6	1	0
25	2	6.27	12.39	1.18	0	0.9	470	1	0
56	1	8.39	11.51	1.18	0.2	2.1	20.49	1	0
21	2	6.67	20	1.18	20.38	33.52	24.18	1	0
48	2	4.95	19.13	1.18	13.63	19.94	1	1	0
39	2	6.92	24.77	1.18	84.22	34.84	10.35	2	1
35	1	3.37	19.64	1.18	11.09	5	653.2	2	1
49	2	2.68	14.6	1.18	10	5	19.33	2	1
27	1	4.9	13.7	1.181	1.39	0.5	505	1	0
56	1	3.74	11.66	1.182	0.5	0.5	13.3	1	0
61	2	3.58	12.34	1.182	136.69	0.5	11.41	2	1
49	2	4.52	14.81	1.183	4.42	0.5	19.99	1	0
46	2	4.13	12.3	1.183	1.23	0.5	23.38	1	0
39	2	3.77	14.05	1.183	15.8	41.06	0.79	1	0
28	2	3.91	12.37	1.183	1.03	0.73	10.83	1	0
38	1	4.82	14.44	1.183	1.29	0.5	17.37	2	1
31	2	4.29	13	1.184	42.68	0.5	48.14	1	0
33	2	3.74	13.41	1.184	0.5	0.5	9.71	2	1
30	2	5.56	14.64	1.185	3.252	0.5	15.49	1	0
55	2	4.9	11.65	1.186	1.13	0.5	2.51	1	0
56	2	4.36	14.58	1.186	39.94	9.16	0.27	1	0
64	2	3.49	14.98	1.186	0.5	0.5	39.74	1	0
41	2	4.27	12.33	1.186	0.5	0.5	148.4	1	0
54	2	4.52	12.52	1.187	1.15	0.5	30.64	1	0
43	1	5.77	13.42	1.187	1.42	0.5	9.4	1	0
44	1	4.43	14.86	1.189	0.5	0.5	18.86	1	0
30	2	5.57	14.2	1.189	1.14	0.5	21.09	1	0
56	2	4	14.21	1.189	1.63	0.5	215.6	1	0
44	2	3.68	11.59	1.19	181.44	6.9	1.01	1	0
36	2	4.76	16.52	1.19	161.8	122.1		1	0
58	2	4.32	15.2	1.19	0.5	0.5	33.75	1	0
35	2	4.38	13.41	1.19	0.5	2.07	28.03	1	0
40	2	4.79	13.02	1.19	2.39	0.5	34.68	1	0
64	2	6	9.68	1.19	0.4	3.6	13.53	1	0
35	2	2.96	15.65	1.19	14.45	9.51	965.2	2	1
52	2	3.36	15.02	1.19	336.9	64.55	5.6	2	1
53	2	4.46	17.35	1.19	0.5	7.71		2	1
57	2	4.54	13.71	1.191	1.43	1.73	46.34	2	1
48	2	4.21	14.6	1.192	0.5	0.5	25.55	1	0
40	2	4.11	15.02	1.193	1.16	0.5	14.86	1	0
49	1	4.56	13.88	1.193	0.5	0.5	35.18	1	0
45	1	4.66	11.71	1.194	0.5	0.5	21.63	1	0
32	2	4.46	14.81	1.195	0.5	1.02	9.57	1	0
56	1	4	13.02	1.195	0.5	0.5	505	2	1
29	2	4.58	13.58	1.196	0.5	0.5	37.96	1	0
38	2	4.14	11.47	1.196	35.43	2.28	111.9	1	0
46	2	4.62	14.63	1.196	1.8	0.5	40.29	1	0
58	2	5.12	14.63	1.197	1.8	0.5	17.09	2	1
63	1	4.08	15.02	1.197	2.77	0.5	116.9	2	1
55	2	4.5	11.81	1.198	3.01	1.27	20.37	1	0
62	2	4	13.71	1.198	0.5	0.5	29.15	1	0
41	1	5.19	14.01	1.199	1.47	0.5	14.09	1	0
36	2	3.97	12.21	1.199	2.12	0.5	5.12	1	0
36	2	4.13	14.78	1.199	3.65	4.99	15.75	2	1
43	2	5.08	9.81	1.2	0.3	2.3	5.6	1	0
63	1	3.94	20.65	1.2	10.36	13.61		1	0
45	1	6.22	10.3	1.2	0.3	1.9	12.32	1	0
45	2	4	16.72	1.2	10	12.05		1	0
38	2	5.11	9.36	1.2	0.4	1	212.14	2	1
44	2	2.89	15.01	1.2	112.1	16.11	17.56	2	1
35	2	6.18	14.79	1.2	1619	600	0.1	2	1
70	2	5.06	13.47	1.2	17.55	12.27		2	1
36	1	4.56	15.43	1.201	1.19	0.19	6.44	1	0
40	1	4.94	11.18	1.201	1.03	0.5	25.01	1	0
52	2	5.09	13.6	1.201	11.56	1.21	11.76	1	0
27	2	3.64	13.85	1.201	228.26	0.5	1.45	1	0
62	1	4.18	12.67	1.202	0.5	0.5	17.15	1	0
37	2	4.82	13.71	1.202	1	3.63	22.77	1	0
35	1	4.48	14.33	1.202	710.66	67	4.86	1	0
41	1	3.35	11.53	1.202	2.09	0.73	24.14	1	0
44	2	4.14	10.49	1.203	1	0.5	10.76	1	0
55	2	4.74	12.45	1.204	0.5	0.5	4.68	1	0
44	1	5.01	12.08	1.204	2.54	0.5	6.94	1	0
25	1	4.3	12.64	1.204	1.34	0.5	9.11	1	0
54	1	4.79	14.21	1.204	0.5	0.5	9.12	1	0
43	1	4.51	15.74	1.205	0.5	0.5	7.14	1	0
65	1	4.04	13.43	1.205	1.87	0.5	5.49	2	1
54	2	4.44	18.29	1.205	28.8	42.4		2	1
77	1	4.68	13.39	1.207	0.5	0.5	10.83	1	0
39	2	4.44	12.99	1.207	0.5	2.74	236.6	1	0
40	2	3.94	13.61	1.208	10.93	22.28	1.72	1	0
32	2	3.9	12.98	1.208	78.97	72.29	0.12	1	0
66	2	4.21	14.37	1.209	0.5	6.57	22.83	1	0
56	1	3.85	13.78	1.209	178.21	0.5	1.29	1	0
46	2	3.72	11.64	1.209	2.9	0.5	57.6	1	0
31	2	4.37	11.26	1.209	0.5	0.5	44.77	1	0
32	1	5.11	12.16	1.209	0.5	0.5	505	2	1
40	2	4.7	12.45	1.21	0.2	0.8	8.31	1	0
46	2	4.14	11.61	1.21	1.39	0.5	10.2	1	0
51	2	4.76	14.69	1.21	4.87	7.92	8.94	1	0
56	2	4	11.29	1.21	0.5	0.5	1.84	1	0
45	2	5.3	22.3	1.21	10	5	1.9	1	0
58	1	4.91	4.38	1.21	0.1	0.3	7.64	2	1
58	2	2.46	14.85	1.21	10	5	22.56	2	1
17	2	2.78	14.37	1.21	0.5	4	31.85	2	1
54	2	2.96	14.29	1.21	10	7.39	31.69	2	1
29	2	4.35	13.61	1.21	18.2	4		2	1
50	2	5.1	14.28	1.211	1.04	1.41	7.47	1	0
60	2	4.27	14.13	1.211	0.5	0.5	12.86	1	0
44	2	4.99	11.43	1.211	34.95	6.42	9.48	1	0
42	2	4.41	12.92	1.211	1.12	0.5	18.07	1	0
31	2	3.78	13.63	1.212	1.34	0.47	13.24	1	0
39	2	4.83	11.61	1.212	1.53	0.5	5.84	1	0
65	2	4.3	11.03	1.212	0.5	0.5	18.13	2	1
66	2	3.95	16.68	1.213	0.5	0.5	505	2	1
70	2	5.29	12.55	1.214	0.5	0.5	13.34	1	0
32	1	4.49	14.31	1.214	0.5	0.5	9.06	1	0
62	2	5.15	11.13	1.214	1001	421.21	237.2	2	1
42	2	4.7	12.97	1.214	349.5	18.41	14.97	2	1
41	1	5.05	15.25	1.215	0.5	28		1	0
49	2	3.88	12.66	1.215	394.81	174.1	5	1	0
37	2	3.38	11.62	1.215	1.34	0.5	81.57	2	1
26	2	4.45	14.61	1.215	78.44	0.5	46.01	2	1
37	2	4.87	18.33	1.215	34.3	49.5		2	1
55	2	4.8	14.28	1.216	1.92	0.5	32.57	1	0
37	2	3.64	11.48	1.216	0.5	0.5	5.35	2	1
54	2	4.2	10.81	1.217	82.49	4.79	8.24	2	1
36	2	4.37	12.99	1.219	71.49	0.5	5.09	1	0
64	1	4.49	14.75	1.219	2.26	0.5	8.7	1	0
[truncated: 4,566 more rows]
